# Supplementary material for: Oenological Characteristics of Selected Saccharomyces and Non-Saccharomyces Isolates Obtained from Polish Grape Wines of Spontaneous Fermentation and Their Potential as Wine Starter Cultures
Source: Molecules. 2026 Apr 13;31(8):1274. doi: 10.3390/molecules31081274 (PMC13118755; doi:10.3390/molecules31081274)
Supplement: Supplementary file 1 [file molecules-31-01274-s001.zip]

Archive with 4 entries (4 files):
- Supplementary_S2.xlsx
- Supplementary_S3.xlsx
- Supplementary_S4.xlsx
- Supplementary_S1.xlsx
