# Supplementary material for: Oenological Characteristics of Selected Saccharomyces and Non-Saccharomyces Isolates Obtained from Polish Grape Wines of Spontaneous Fermentation and Their Potential as Wine Starter Cultures
Source: Molecules. 2026 Apr 13;31(8):1274. doi: 10.3390/molecules31081274 (PMC13118755; doi:10.3390/molecules31081274)
Supplement: Supplementary file 1 [file molecules-31-01274-s001.zip › Supplementary_S2.xlsx]

## Sheet: glucose
Subset No.	Tukey HSD test; variable glucose (Results – CGDMJ 4 replicates) Approximate probabilities for post hoc tests Error: MS = ,74337, df = 24,000										Subset No.	Tukey HSD test; variable glucose (Results – CGDMJ 4 replicates) Homogeneous groups, alpha = ,05000 Error: MS = ,74337, df = 24,000						Subset No.	Tukey HSD test; variable glucose (Results – CGDMJ 4 replicates) Homogeneous groups, alpha = ,01000 Error: MS = ,74337, df = 24,000
Strain	{1}	{2}	{3}	{4}	{5}	{6}	{7}	{8}				Strain	glucose	1	2	3			Strain	glucose	1	2	3
	0,0000	0,0000	0,0000	,56750	0,0000	4,4375	5,1075	36,130			2	S_ par_25	0	****				2	S_ par_25	0	****
S_cer_10		1	1	0.979746	1	0.000149054	0.000147476	0.000147427			3	S_boul_26	0	****				3	S_boul_26	0	****
S_ par_25	1		1	0.979746	1	0.000149054	0.000147476	0.000147427			5	M_pul_21	0	****				5	M_pul_21	0	****
S_boul_26	1	1		0.979746	1	0.000149054	0.000147476	0.000147427			1	S_cer_10	0	****				1	S_cer_10	0	****
P_klu_32	0.979746	0.979746	0.979746		0.979746	0.000171894	0.000148401	0.000147427			4	P_klu_32	0.5675	****				4	P_klu_32	0.5675	****
M_pul_21	1	1	1	0.979746		0.000149054	0.000147476	0.000147427			6	H_uva_24	4.4375		****			6	H_uva_24	4.4375		****
H_uva_24	0.000149054	0.000149054	0.000149054	0.000171894	0.000149054		0.950869	0.000147427			7	M_ziz_13	5.1075		****			7	M_ziz_13	5.1075		****
M_ziz_13	0.000147476	0.000147476	0.000147476	0.000148401	0.000147476	0.950869		0.000147427			8	CDGJM	36.13			****		8	CDGJM	36.13			****
CDGJM	0.000147427	0.000147427	0.000147427	0.000147427	0.000147427	0.000147427	0.000147427
Subset No.	Tukey HSD test; variable glucose (results without CGDMJ) Approximate probabilities for post hoc tests Error: MS = ,06045, df = 21,000											Subset No.	Tukey HSD test; variable glucose (results without CGDMJ) Homogeneous groups, alpha = ,01000 Error: MS = ,06045, df = 21,000
	Strain	{1}	{2}	{3}	{4}	{5}	{6}	{7}					Strain	glucose	1	2
1	S_cer_10		1	1	0.0487196	1	0.000154706	0.000154706				2	S_ par_25	0	****
2	S_ par_25	1		1	0.0487196	1	0.000154706	0.000154706				3	S_boul_26	0	****
3	S_boul_26	1	1		0.0487196	1	0.000154706	0.000154706				5	M_pul_21	0	****
4	P_klu_32	0.0487196	0.0487196	0.0487196		0.0487196	0.000154706	0.000154706				1	S_cer_10	0	****
5	M_pul_21	1	1	1	0.0487196		0.000154706	0.000154706				4	P_klu_32	0.5675	****
6	H_uva_24	0.000154706	0.000154706	0.000154706	0.000154706	0.000154706		0.0135325				6	H_uva_24	4.43635		****
7	M_ziz_13	0.000154706	0.000154706	0.000154706	0.000154706	0.000154706	0.0135325					7	M_ziz_13	5.10736		****

## Sheet: fructose
Subset No.	Tukey HSD test; variable fructose (Results – CGDMJ 4 replicates) Approximate probabilities for post hoc tests Error: MS = ,36701, df = 24,000										Subset No.	Tukey HSD test; variable fructose (Results – CGDMJ 4 replicates) Homogeneous groups, alpha = ,05000 Error: MS = ,36701, df = 24,000									Subset No.	Tukey HSD test; variable fructose (Results – CGDMJ 4 replicates) Homogeneous groups, alpha = ,01000 Error: MS = ,36701, df = 24,000
	Strain	{1}	{2}	{3}	{4}	{5}	{6}	{7}	{8}			Strain	fructose	1	2	3	4	5	6			Strain	fructose	1	2	3	4	5
1	S_cer_10		0.609462	0.92349	0.000147427	0.00251825	0.000147427	0.000147427	0.000147427		1	S_cer_10	1.0275	****							1	S_cer_10	1.0275	****
2	S_ par_25	0.609462		0.998173	0.000147427	0.146226	0.000147427	0.000147427	0.000147427		3	S_boul_26	1.5425	****							3	S_boul_26	1.5425	****	****
3	S_boul_26	0.92349	0.998173		0.000147427	0.0406531	0.000147427	0.000147427	0.000147427		2	S_ par_25	1.81	****	****						2	S_ par_25	1.81	****	****
4	P_klu_32	0.000147427	0.000147427	0.000147427		0.000150392	0.000147427	0.000147427	0.000147427		5	M_pul_21	3.0025		****						5	M_pul_21	3.0025		****
5	M_pul_21	0.00251825	0.146226	0.0406531	0.000150392		0.000147427	0.000147427	0.000147427		4	P_klu_32	6.035			****					4	P_klu_32	6.035				****
6	H_uva_24	0.000147427	0.000147427	0.000147427	0.000147427	0.000147427		0.0247852	0.000147427		6	H_uva_24	13.6975				****				6	H_uva_24	13.6975			****
7	M_ziz_13	0.000147427	0.000147427	0.000147427	0.000147427	0.000147427	0.0247852		0.000147427		7	M_ziz_13	15.2525					****			7	M_ziz_13	15.2525			****
8	CDGJM	0.000147427	0.000147427	0.000147427	0.000147427	0.000147427	0.000147427	0.000147427			8	CDGJM	33.915						****		8	CDGJM	33.915					****
Subset No.	Tukey HSD test; variable fructose (results without CGDMJ) Approximate probabilities for post hoc tests Error: MS = ,29259, df = 21,000										Subset No.	Tukey HSD test; variable fructose (results without CGDMJ) Homogeneous groups, alpha = ,01000 Error: MS = ,29259, df = 21,000
	Strain	{1}	{2}	{3}	{4}	{5}	{6}	{7}				Strain	fructose	1	2	3	4	5
1	S_cer_10		0.417218	0.822417	0.000154706	0.000819189	0.000154706	0.000154706			1	S_cer_10	1.02675	****
2	S_ par_25	0.417218		0.991233	0.000154706	0.0661943	0.000154706	0.000154706			3	S_boul_26	1.54194	****	****
3	S_boul_26	0.822417	0.991233		0.000154706	0.0149653	0.000154706	0.000154706			2	S_ par_25	1.80947	****	****
4	P_klu_32	0.000154706	0.000154706	0.000154706		0.000155161	0.000154706	0.000154706			5	M_pul_21	3.00072		****
5	M_pul_21	0.000819189	0.0661943	0.0149653	0.000155161		0.000154706	0.000154706			4	P_klu_32	6.035			****
6	H_uva_24	0.000154706	0.000154706	0.000154706	0.000154706	0.000154706		0.00849864			6	H_uva_24	13.6967				****
7	M_ziz_13	0.000154706	0.000154706	0.000154706	0.000154706	0.000154706	0.00849864				7	M_ziz_13	15.2531					****

## Sheet: ethanol
	Subset No.	Tukey HSD test; variable ethanol (Results – CGDMJ 4 replicates) Approximate probabilities for post hoc tests Error: MS = 25,389, df = 24,000											Subset No.	Tukey HSD test; variable ethanol (Results – CGDMJ 4 replicates) Homogeneous groups, alpha = ,05000 Error: MS = 25,389, df = 24,000							Subset No.	Tukey HSD test; variable ethanol (Results – CGDMJ 4 replicates) Homogeneous groups, alpha = ,01000 Error: MS = 25,389, df = 24,000
		Strain	{1}	{2}	{3}	{4}	{5}	{6}	{7}	{8}				Strain	ethanol	1	2	3				Strain	ethanol	1	2	3
	1	S_cer_10		0.901374	0.969833	0.926519	0.916554	0.000487255	0.000147555	0.000147427			8	CDGJM	0			****			8	CDGJM	0			****
	2	S_ par_25	0.901374		0.999994	1	1	0.00820364	0.000153822	0.000147427			7	M_ziz_13	66.85		****				7	M_ziz_13	66.85		****
	3	S_boul_26	0.969833	0.999994		0.999999	0.999998	0.00435922	0.000150331	0.000147427			6	H_uva_24	76.5075		****				6	H_uva_24	76.5075		****
	4	P_klu_32	0.926519	1	0.999999		1	0.00684221	0.000152532	0.000147427			2	S_ par_25	91.1425	****					2	S_ par_25	91.1425	****
	5	M_pul_21	0.916554	1	0.999998	1		0.00738192	0.000153037	0.000147427			5	M_pul_21	91.3025	****					5	M_pul_21	91.3025	****
	6	H_uva_24	0.000487255	0.00820364	0.00435922	0.00684221	0.00738192		0.167523	0.000147427			4	P_klu_32	91.4175	****					4	P_klu_32	91.4175	****
	7	M_ziz_13	0.000147555	0.000153822	0.000150331	0.000152532	0.000153037	0.167523		0.000147427			3	S_boul_26	92.0975	****					3	S_boul_26	92.0975	****
	8	CDGJM	0.000147427	0.000147427	0.000147427	0.000147427	0.000147427	0.000147427	0.000147427				1	S_cer_10	95.665	****					1	S_cer_10	95.665	****
		Subset No.	Tukey HSD test; variable ethanol (results without CGDMJ) Approximate probabilities for post hoc tests Error: MS = 29,038, df = 21,000										Subset No.	Tukey HSD test; variable ethanol (results without CGDMJ) Homogeneous groups, alpha = ,01000 Error: MS = 29,038, df = 21,000
			Strain	{1}	{2}	{3}	{4}	{5}	{6}	{7}				Strain	ethanol	1	2	3
		1	S_cer_10		0.891637	0.962226	0.916732	0.906461	0.00106636	0.000156034			7	M_ziz_13	66.8501			****
		2	S_ par_25	0.891637		0.999975	1	1	0.0141011	0.000187207			6	H_uva_24	76.5068		****	****
		3	S_boul_26	0.962226	0.999975		0.999997	0.999991	0.0080777	0.000171657			2	S_ par_25	91.1426	****	****
		4	P_klu_32	0.916732	1	0.999997		1	0.0120266	0.000181691			5	M_pul_21	91.2998	****	****
		5	M_pul_21	0.906461	1	0.999991	1		0.0128761	0.000183934			4	P_klu_32	91.4177	****	****
		6	H_uva_24	0.00106636	0.0141011	0.0080777	0.0120266	0.0128761		0.197275			3	S_boul_26	92.0991	****
		7	M_ziz_13	0.000156034	0.000187207	0.000171657	0.000181691	0.000183934	0.197275				1	S_cer_10	95.663	****

## Sheet: acetic acid
	Subset No.	Tukey HSD test; variable acetic acid (Results – CGDMJ 4 replicates) Approximate probabilities for post hoc tests Error: MS = ,06070, df = 24,000											Subset No.	Tukey HSD test; variable acetic acid (Results – CGDMJ 4 replicates) Homogeneous groups, alpha = ,05000 Error: MS = ,06070, df = 24,000					Subset No.	Tukey HSD test; variable acetic acid (Results – CGDMJ 4 replicates) Homogeneous groups, alpha = ,01000 Error: MS = ,06070, df = 24,000
		Strain	{1}	{2}	{3}	{4}	{5}	{6}	{7}	{8}				Strain	acetic acid	1	2			Strain	acetic acid	1	2
	1	S_cer_10		0.992992	0.585229	0.995611	1	0.293861	0.992992	0.000150839			8	CDGJM	0		****		8	CDGJM	0		****
	2	S_ par_25	0.992992		0.952738	0.803942	0.991306	0.741706	1	0.000147742			4	P_klu_32	1.1	****			4	P_klu_32	1.1	****
	3	S_boul_26	0.585229	0.952738		0.210356	0.567356	0.999468	0.952738	0.000147435			5	M_pul_21	1.22	****			5	M_pul_21	1.22	****
	4	P_klu_32	0.995611	0.803942	0.210356		0.996595	0.0783317	0.803942	0.000174292			1	S_cer_10	1.225	****			1	S_cer_10	1.225	****
	5	M_pul_21	1	0.991306	0.567356	0.996595		0.280745	0.991306	0.000151142			7	M_ziz_13	1.36	****			7	M_ziz_13	1.36	****
	6	H_uva_24	0.293861	0.741706	0.999468	0.0783317	0.280745		0.741706	0.000147428			2	S_ par_25	1.36	****			2	S_ par_25	1.36	****
	7	M_ziz_13	0.992992	1	0.952738	0.803942	0.991306	0.741706		0.000147742			3	S_boul_26	1.55	****			3	S_boul_26	1.55	****
	8	CDGJM	0.000150839	0.000147742	0.000147435	0.000174292	0.000151142	0.000147428	0.000147742				6	H_uva_24	1.64	****			6	H_uva_24	1.64	****
	Subset No.	Tukey HSD test; variable acetic acid (results without CGDMJ) Approximate probabilities for post hoc tests Error: MS = ,09730, df = 21,000										Subset No.	Tukey HSD test; variable acetic acid (results without CGDMJ) Homogeneous groups, alpha = ,01000 Error: MS = ,09730, df = 21,000
		Strain	{1}	{2}	{3}	{4}	{5}	{6}	{7}				Strain	acetic acid	1
	1	S_cer_10		0.999979	0.756021	0.997255	1	1	0.995722			4	P_klu_32	1.10027	****
	2	S_ par_25	0.999979		0.874027	0.981539	0.99997	1	0.999761			5	M_pul_21	1.22137	****
	3	S_boul_26	0.756021	0.874027		0.421168	0.747308	0.819467	0.974408			1	S_cer_10	1.22483	****
	4	P_klu_32	0.997255	0.981539	0.421168		0.997659	0.992066	0.89529			6	H_uva_24	1.25164	****
	5	M_pul_21	1	0.99997	0.747308	0.997659		0.999999	0.995082			2	S_ par_25	1.27846	****
	6	H_uva_24	1	1	0.819467	0.992066	0.999999		0.998762			7	M_ziz_13	1.35977	****
	7	M_ziz_13	0.995722	0.999761	0.974408	0.89529	0.995082	0.998762				3	S_boul_26	1.55007	****

## Sheet: malic acid (D,L)
	Subset No.	Tukey HSD test; variable malic acid (total) (Results – CGDMJ 4 replicates) Approximate probabilities for post hoc tests Error: MS = ,03281, df = 24,000										Subset No.	Tukey HSD test; variable malic acid (total) (Results – CGDMJ 4 replicates) Homogeneous groups, alpha = ,05000 Error: MS = ,03281, df = 24,000								Subset No.	Tukey HSD test; variable malic acid (total) (Results – CGDMJ 4 replicates) Homogeneous groups, alpha = ,01000 Error: MS = ,03281, df = 24,000
		Strain	{1}	{2}	{3}	{4}	{5}	{6}	{7}	{8}			Strain	malic acid (total)	1	2	3	4	5			Strain	malic acid (total)	1	2	3	4
	1	S_cer_10		0.78838	0.0537643	0.0474084	0.926968	0.543786	0.000922484	0.000447281		8	CDGJM	2.24833				****			8	CDGJM	2.24833	****
	2	S_ par_25	0.78838		0.652815	0.616608	0.166759	0.999885	0.000160213	0.0134437		4	P_klu_32	2.515	****			****			4	P_klu_32	2.515	****	****
	3	S_boul_26	0.0537643	0.652815		1	0.00349498	0.871585	0.000147483	0.419268		3	S_boul_26	2.5225	****	****		****			3	S_boul_26	2.5225	****	****
	4	P_klu_32	0.0474084	0.616608	1		0.003048	0.846143	0.000147473	0.453224		6	H_uva_24	2.695	****	****	****				6	H_uva_24	2.695	****	****	****
	5	M_pul_21	0.926968	0.166759	0.00349498	0.003048		0.07468	0.0144936	0.000159078		2	S_ par_25	2.7475	****	****	****				2	S_ par_25	2.7475	****	****	****
	6	H_uva_24	0.543786	0.999885	0.871585	0.846143	0.07468		0.000151318	0.0341326		1	S_cer_10	2.9425		****	****				1	S_cer_10	2.9425		****	****
	7	M_ziz_13	0.000922484	0.000160213	0.000147483	0.000147473	0.0144936	0.000151318		0.000147427		5	M_pul_21	3.095			****				5	M_pul_21	3.095			****	****
	8	CDGJM	0.000447281	0.0134437	0.419268	0.453224	0.000159078	0.0341326	0.000147427			7	M_ziz_13	3.59					****		7	M_ziz_13	3.59				****
	Subset No.	Tukey HSD test; variable malic acid (total) (results without CGDMJ) Approximate probabilities for post hoc tests Error: MS = ,03386, df = 21,000									Subset No.	Tukey HSD test; variable malic acid (total) (results without CGDMJ) Homogeneous groups, alpha = ,05000 Error: MS = ,03386, df = 21,000							Subset No.	Tukey HSD test; variable malic acid (total) (results without CGDMJ) Homogeneous groups, alpha = ,01000 Error: MS = ,03386, df = 21,000
		Strain	{1}	{2}	{3}	{4}	{5}	{6}	{7}			Strain	malic acid (total)	1	2	3	4			Strain	malic acid (total)	1	2	3
	1	S_cer_10		0.718026	0.0507987	0.0439308	0.907278	0.48837	0.00130577		4	P_klu_32	2.5151	****					4	P_klu_32	2.5151	****
	2	S_ par_25	0.718026		0.621953	0.579134	0.151361	0.999711	0.000180163		3	S_boul_26	2.52421	****	****				3	S_boul_26	2.52421	****
	3	S_boul_26	0.0507987	0.621953		1	0.00418793	0.834552	0.00015493		6	H_uva_24	2.69615	****	****	****			6	H_uva_24	2.69615	****	****
	4	P_klu_32	0.0439308	0.579134	1		0.00358808	0.800259	0.000154887		2	S_ par_25	2.74571	****	****	****			2	S_ par_25	2.74571	****	****
	5	M_pul_21	0.907278	0.151361	0.00418793	0.00358808		0.0730666	0.0159247		1	S_cer_10	2.94631		****	****			1	S_cer_10	2.94631	****	****
	6	H_uva_24	0.48837	0.999711	0.834552	0.800259	0.0730666		0.000164069		5	M_pul_21	3.09499			****			5	M_pul_21	3.09499		****	****
	7	M_ziz_13	0.00130577	0.000180163	0.00015493	0.000154887	0.0159247	0.000164069			7	M_ziz_13	3.58756				****		7	M_ziz_13	3.58756			****

## Sheet: glycerol
	Subset No.	Tukey HSD test; variable glycerol (Results – CGDMJ 4 replicates) Approximate probabilities for post hoc tests Error: MS = ,53158, df = 24,000										Subset No.	Tukey HSD test; variable glycerol (Results – CGDMJ 4 replicates) Homogeneous groups, alpha = ,05000 Error: MS = ,53158, df = 24,000					Subset No.	Tukey HSD test; variable glycerol (Results – CGDMJ 4 replicates) Homogeneous groups, alpha = ,01000 Error: MS = ,53158, df = 24,000
		Strain	{1}	{2}	{3}	{4}	{5}	{6}	{7}	{8}			Strain	glycerol	1	2			Strain	glycerol	1	2
	1	S_cer_10		0.974611	0.999968	1	0.999938	0.939796	0.934608	0.000147427		8	CDGJM	0		****		8	CDGJM	0		****
	2	S_ par_25	0.974611		0.998052	0.978522	0.998634	1	0.999999	0.000147427		7	M_ziz_13	5.63	****			7	M_ziz_13	5.63	****
	3	S_boul_26	0.999968	0.998052		0.999982	1	0.991221	0.989897	0.000147427		6	H_uva_24	5.64	****			6	H_uva_24	5.64	****
	4	P_klu_32	1	0.978522	0.999982		0.999964	0.947061	0.94229	0.000147427		2	S_ par_25	5.73	****			2	S_ par_25	5.73	****
	5	M_pul_21	0.999938	0.998634	1	0.999964		0.993201	0.992118	0.000147427		5	M_pul_21	6.0375	****			5	M_pul_21	6.0375	****
	6	H_uva_24	0.939796	1	0.991221	0.947061	0.993201		1	0.000147427		3	S_boul_26	6.055	****			3	S_boul_26	6.055	****
	7	M_ziz_13	0.934608	0.999999	0.989897	0.94229	0.992118	1		0.000147427		4	P_klu_32	6.215	****			4	P_klu_32	6.215	****
	8	CDGJM	0.000147427	0.000147427	0.000147427	0.000147427	0.000147427	0.000147427	0.000147427			1	S_cer_10	6.23	****			1	S_cer_10	6.23	****
	Subset No.	Tukey HSD test; variable glycerol (results without CGDMJ) Approximate probabilities for post hoc tests Error: MS = ,60660, df = 21,000										Subset No.	Tukey HSD test; variable glycerol (results without CGDMJ) Homogeneous groups, alpha = ,01000 Error: MS = ,60660, df = 21,000
		Strain	{1}	{2}	{3}	{4}	{5}	{6}	{7}				Strain	glycerol	1
	1	S_cer_10		0.967255	0.999891	1	0.999833	0.929341	0.921946			7	M_ziz_13	5.62625	****
	2	S_ par_25	0.967255		0.996634	0.971342	0.997361	0.999998	0.999995			6	H_uva_24	5.63988	****
	3	S_boul_26	0.999891	0.996634		0.999932	1	0.987283	0.984971			2	S_ par_25	5.73078	****
	4	P_klu_32	1	0.971342	0.999932		0.999891	0.936273	0.929341			5	M_pul_21	6.03981	****
	5	M_pul_21	0.999833	0.997361	1	0.999891		0.989314	0.987283			3	S_boul_26	6.05344	****
	6	H_uva_24	0.929341	0.999998	0.987283	0.936273	0.989314		1			4	P_klu_32	6.21705	****
	7	M_ziz_13	0.921946	0.999995	0.984971	0.929341	0.987283	1				1	S_cer_10	6.23069	****

## Sheet: citric acid
	Subset No.	Tukey HSD test; variable citric acid (Results – CGDMJ 4 replicates) Approximate probabilities for post hoc tests Error: MS = ,01760, df = 24,000										Subset No.	Tukey HSD test; variable citric acid (Results – CGDMJ 4 replicates) Homogeneous groups, alpha = ,05000 Error: MS = ,01760, df = 24,000						Subset No.	Tukey HSD test; variable citric acid (Results – CGDMJ 4 replicates) Homogeneous groups, alpha = ,01000 Error: MS = ,01760, df = 24,000
		Strain	{1}	{2}	{3}	{4}	{5}	{6}	{7}	{8}			Strain	citric acid	1	2	3			Strain	citric acid	1	2
	1	S_cer_10		0.110005	0.0797198	0.351427	0.0714032	0.00730024	0.00343571	0.999533		8	CDGJM	1.445			****		8	CDGJM	1.445	****
	2	S_ par_25	0.110005		1	0.997247	0.999999	0.916094	0.77598	0.0380827		1	S_cer_10	1.4925		****	****		1	S_cer_10	1.4925	****
	3	S_boul_26	0.0797198	1		0.989772	1	0.958	0.854924	0.0266702		4	P_klu_32	1.705	****	****	****		4	P_klu_32	1.705	****	****
	4	P_klu_32	0.351427	0.997247	0.989772		0.985298	0.568761	0.379668	0.149651		2	S_ par_25	1.7675	****	****			2	S_ par_25	1.7675	****	****
	5	M_pul_21	0.0714032	0.999999	1	0.985298		0.967946	0.877432	0.0236442		3	S_boul_26	1.7825	****	****			3	S_boul_26	1.7825	****	****
	6	H_uva_24	0.00730024	0.916094	0.958	0.568761	0.967946		0.999978	0.0022291		5	M_pul_21	1.7875	****	****			5	M_pul_21	1.7875	****	****
	7	M_ziz_13	0.00343571	0.77598	0.854924	0.379668	0.877432	0.999978		0.00107627		6	H_uva_24	1.8825	****				6	H_uva_24	1.8825		****
	8	CDGJM	0.999533	0.0380827	0.0266702	0.149651	0.0236442	0.0022291	0.00107627			7	M_ziz_13	1.9125	****				7	M_ziz_13	1.9125		****
	Subset No.	Tukey HSD test; variable citric acid (results without CGDMJ) Approximate probabilities for post hoc tests Error: MS = ,01894, df = 21,000										Subset No.	Tukey HSD test; variable citric acid (results without CGDMJ) Homogeneous groups, alpha = ,01000 Error: MS = ,01894, df = 21,000
		Strain	{1}	{2}	{3}	{4}	{5}	{6}	{7}				Strain	citric acid	1	2
	1	S_cer_10		0.118776	0.0915101	0.359025	0.0826688	0.0103544	0.00510799			1	S_cer_10	1.49448	****
	2	S_ par_25	0.118776		0.999999	0.993543	0.999995	0.899459	0.751815			4	P_klu_32	1.7042	****	****
	3	S_boul_26	0.0915101	0.999999		0.982854	1	0.941265	0.822752			2	S_ par_25	1.76844	****	****
	4	P_klu_32	0.359025	0.993543	0.982854		0.97652	0.546877	0.365694			3	S_boul_26	1.78167	****	****
	5	M_pul_21	0.0826688	0.999995	1	0.97652		0.953596	0.846976			5	M_pul_21	1.7867	****	****
	6	H_uva_24	0.0103544	0.899459	0.941265	0.546877	0.953596		0.9999			6	H_uva_24	1.8818	****	****
	7	M_ziz_13	0.00510799	0.751815	0.822752	0.365694	0.846976	0.9999				7	M_ziz_13	1.91266		****

## Sheet: tartaric acid
	Subset No.	Tukey HSD test; variable tartaric acid (Results – CGDMJ 4 replicates) Approximate probabilities for post hoc tests Error: MS = ,01492, df = 24,000										Subset No.	Tukey HSD test; variable tartaric acid (Results – CGDMJ 4 replicates) Homogeneous groups, alpha = ,05000 Error: MS = ,01492, df = 24,000					Subset No.	Tukey HSD test; variable tartaric acid (Results – CGDMJ 4 replicates) Homogeneous groups, alpha = ,01000 Error: MS = ,01492, df = 24,000
		Strain	{1}	{2}	{3}	{4}	{5}	{6}	{7}	{8}			Strain	tartaric acid	1	2			Strain	tartaric acid	1
	1	S_cer_10		1	0.919324	0.999935	0.99974	0.0209054	0.0618738	0.782177		6	H_uva_24	1.1225		****		6	H_uva_24	1.1225	****
	2	S_ par_25	1		0.962692	0.999999	0.999989	0.0309494	0.0886516	0.865868		7	M_ziz_13	1.165	****	****		7	M_ziz_13	1.165	****
	3	S_boul_26	0.919324	0.962692		0.988777	0.994123	0.246888	0.503924	0.999979		8	CDGJM	1.31	****	****		8	CDGJM	1.31	****
	4	P_klu_32	0.999935	0.999999	0.988777		1	0.0483298	0.132292	0.936246		3	S_boul_26	1.3375	****	****		3	S_boul_26	1.3375	****
	5	M_pul_21	0.99974	0.999989	0.994123	1		0.0581975	0.155821	0.956967		5	M_pul_21	1.4025	****	****		5	M_pul_21	1.4025	****
	6	H_uva_24	0.0209054	0.0309494	0.246888	0.0483298	0.0581975		0.999613	0.402164		4	P_klu_32	1.41	****			4	P_klu_32	1.41	****
	7	M_ziz_13	0.0618738	0.0886516	0.503924	0.132292	0.155821	0.999613		0.699966		2	S_ par_25	1.4275	****			2	S_ par_25	1.4275	****
	8	CDGJM	0.782177	0.865868	0.999979	0.936246	0.956967	0.402164	0.699966			1	S_cer_10	1.4425	****			1	S_cer_10	1.4425	****
	Subset No.	Tukey HSD test; variable tartaric acid (results without CGDMJ) Approximate probabilities for post hoc tests Error: MS = ,01639, df = 21,000										Subset No.	Tukey HSD test; variable tartaric acid (results without CGDMJ) Homogeneous groups, alpha = ,01000 Error: MS = ,01639, df = 21,000
		Strain	{1}	{2}	{3}	{4}	{5}	{6}	{7}				Strain	tartaric acid	1
	1	S_cer_10		0.999998	0.894835	0.99984	0.999595	0.0293613	0.0751174			6	H_uva_24	1.12393	****
	2	S_ par_25	0.999998		0.945479	0.999997	0.999981	0.04173	0.103857			7	M_ziz_13	1.1649	****
	3	S_boul_26	0.894835	0.945479		0.978399	0.985155	0.277849	0.517542			3	S_boul_26	1.33453	****
	4	P_klu_32	0.99984	0.999997	0.978399		1	0.0603612	0.145173			5	M_pul_21	1.40458	****
	5	M_pul_21	0.999595	0.999981	0.985155	1		0.0681398	0.161755			4	P_klu_32	1.41	****
	6	H_uva_24	0.0293613	0.04173	0.277849	0.0603612	0.0681398		0.999226			2	S_ par_25	1.42617	****
	7	M_ziz_13	0.0751174	0.103857	0.517542	0.145173	0.161755	0.999226				1	S_cer_10	1.44115	****
