# Supplementary material for: Oenological Characteristics of Selected Saccharomyces and Non-Saccharomyces Isolates Obtained from Polish Grape Wines of Spontaneous Fermentation and Their Potential as Wine Starter Cultures
Source: Molecules. 2026 Apr 13;31(8):1274. doi: 10.3390/molecules31081274 (PMC13118755; doi:10.3390/molecules31081274)
Supplement: Supplementary file 1 [file molecules-31-01274-s001.zip › Supplementary_S3.xlsx]

## Sheet: glycerol
	Subset No.	Tukey HSD test; variable glycerol (wine HPLC for stats) Approximate probabilities for post hoc tests Error: MS = ,33611, df = 28,000																		Subset No.	Tukey HSD test; variable glycerol (wine HPLC for stats) Homogeneous groups, alpha = ,01000(Non-exhaustive search) Error: MS = ,33611, df = 28,000
		Strain	So2	{1}	{2}	{3}	{4}	{5}	{6}	{7}	{8}	{9}	{10}	{11}	{12}	{13}	{14}				Strain	SO2	glycerol	1	2
	1	H_uva_24	no		0.674479	0.999999	0.5121	1	1	0.614879	0.000154778	1	0.691238	0.999426	1	0.999364	0.758759			8	P_klu_32	yes	0	****
	2	H_uva_24	yes	0.674479		0.934839	1	0.656137	0.719829	1	0.000151029	0.674449	1	0.175999	0.905603	0.17294	1			13	S_ par_25	no	2.9094		****
	3	M_pul_21	no	0.999999	0.934839		0.838668	0.999997	1	0.905372	0.000151641	0.999999	0.942009	0.962482	1	0.960705	0.966239			11	S_boul_26	no	2.91378		****
	4	M_pul_21	yes	0.5121	1	0.838668		0.493777	0.559142	1	0.000151028	0.51207	1	0.106428	0.79126	0.104409	1			5	M_ziz_13	no	3.33817		****
	5	M_ziz_13	no	1	0.656137	0.999997	0.493777		1	0.596159	0.000155148	1	0.6731	0.999588	1	0.999541	0.741895			9	S_cer_10	no	3.3519		****
	6	M_ziz_13	yes	1	0.719829	1	0.559142	1		0.661879	0.00015398	1	0.73589	0.998753	1	0.998634	0.799443			1	H_uva_24	no	3.35193		****
	7	P_klu_32	no	0.614879	1	0.905372	1	0.596159	0.661879		0.000151028	0.614849	1	0.146952	0.869091	0.144306	1			6	M_ziz_13	yes	3.38675		****
	8	P_klu_32	yes	0.000154778	0.000151029	0.000151641	0.000151028	0.000155148	0.00015398	0.000151028		0.000154779	0.000151029	0.000222675	0.000151868	0.000224529	0.00015103			12	S_boul_26	yes	3.56568		****
	9	S_cer_10	no	1	0.674449	0.999999	0.51207	1	1	0.614849	0.000154779		0.691209	0.999426	1	0.999364	0.758732			3	M_pul_21	no	3.60966		****
	10	S_cer_10	yes	0.691238	1	0.942009	1	0.6731	0.73589	1	0.000151029	0.691209		0.185205	0.91477	0.182024	1			14	S_ par_25	yes	4.29576		****
	11	S_boul_26	no	0.999426	0.175999	0.962482	0.106428	0.999588	0.998753	0.146952	0.000222675	0.999426	0.185205		0.977257	1	0.227536			10	S_cer_10	yes	4.34916		****
	12	S_boul_26	yes	1	0.905603	1	0.79126	1	1	0.869091	0.000151868	1	0.91477	0.977257		0.976025	0.94696			2	H_uva_24	yes	4.36188		****
	13	S_ par_25	no	0.999364	0.17294	0.960705	0.104409	0.999541	0.998634	0.144306	0.000224529	0.999364	0.182024	1	0.976025		0.223817			7	P_klu_32	no	4.40617		****
	14	S_ par_25	yes	0.758759	1	0.966239	1	0.741895	0.799443	1	0.00015103	0.758732	1	0.227536	0.94696	0.223817				4	M_pul_21	yes	4.48192		****
	Effect	Univariate tests of significance, effect sizes and powers for glycerol (wine HPLC for stats) Sigma-restricted parameterization Decomposition of effective hypotheses
		SS	df	MS	F	p	Partial eta-squared	Noncentrality	Observed power (alpha=0.01)
	Intercept	500.364	1	500.364	1488.67	0	0.981539	1488.67	1
	Strain	13.8654	6	2.3109	6.87535	0.000145383	0.59568	41.2521	0.974475
	"So2"	0.0672328	1	0.0672328	0.20003	0.658138	0.00709324	0.20003	0.0169728
	Strain*"So2"	36.7412	6	6.12354	18.2186	1.6913e-08	0.796084	109.312	1
	Error	9.4112	28	0.336114

## Sheet: glucose
	Effect	Univariate tests of significance, effect sizes and powers for glucose (wine HPLC for stats) Sigma-restricted parameterization Decomposition of effective hypotheses										Subset No.	Tukey HSD test; variable glucose (wine HPLC for stats) Homogeneous groups, alpha = ,01000(Non-exhaustive search) Error: MS = 84,440, df = 28,000
		SS	df	MS	F	p	Partial eta-squared	Noncentrality	Observed power (alpha=0.01)				Strain	So2	glucose	1	2	3
	Intercept	2773.15	1	2773.15	32.8417	3.78574e-06	0.539789	32.8417	0.99746			14	S_ par_25	yes	0.629347	****
	Strain	5441.7	6	906.95	10.7408	3.37874e-06	0.697116	64.4448	0.999411			3	M_pul_21	no	0.646823	****
	"So2"	1909.07	1	1909.07	22.6086	5.42085e-05	0.446734	22.6086	0.970618			2	H_uva_24	yes	0.718051	****
	Strain*"So2"	5720.16	6	953.36	11.2904	2.12484e-06	0.707549	67.7425	0.999673			5	M_ziz_13	no	0.748495	****
	Error	2364.31	28	84.4398								9	S_cer_10	no	0.776722	****
												13	S_ par_25	no	0.797078	****
												4	M_pul_21	yes	0.896496	****
												7	P_klu_32	no	1.01389	****
												11	S_boul_26	no	1.10331	****
												12	S_boul_26	yes	1.14919	****
												10	S_cer_10	yes	1.42198	****
												1	H_uva_24	no	4.60001	****	****
												6	M_ziz_13	yes	36.8908		****	****
												8	P_klu_32	yes	62.3678			****
	Subset No.	Tukey HSD test; variable glucose (wine HPLC for stats) Approximate probabilities for post hoc tests Error: MS = 84,440, df = 28,000
		Strain	So2	{1}	{2}	{3}	{4}	{5}	{6}	{7}	{8}	{9}	{10}	{11}	{12}	{13}	{14}
	1	H_uva_24	no		0.999999	0.999999	1	0.999999	0.0108709	1	0.000151503	0.999999	1	1	1	0.999999	0.999999
	2	H_uva_24	yes	0.999999		1	1	1	0.00299433	1	0.000151104	1	1	1	1	1	1
	3	M_pul_21	no	0.999999	1		1	1	0.00292485	1	0.000151102	1	1	1	1	1	1
	4	M_pul_21	yes	1	1	1		1	0.003176	1	0.000151111	1	1	1	1	1	1
	5	M_ziz_13	no	0.999999	1	1	1		0.00302455	1	0.000151105	1	1	1	1	1	1
	6	M_ziz_13	yes	0.0108709	0.00299433	0.00292485	0.003176	0.00302455		0.00330169	0.0894762	0.00305284	0.00377975	0.00340086	0.00345292	0.00307342	0.00290806
	7	P_klu_32	no	1	1	1	1	1	0.00330169		0.000151116	1	1	1	1	1	1
	8	P_klu_32	yes	0.000151503	0.000151104	0.000151102	0.000151111	0.000151105	0.0894762	0.000151116		0.000151106	0.000151135	0.00015112	0.000151122	0.000151107	0.000151101
	9	S_cer_10	no	0.999999	1	1	1	1	0.00305284	1	0.000151106		1	1	1	1	1
	10	S_cer_10	yes	1	1	1	1	1	0.00377975	1	0.000151135	1		1	1	1	1
	11	S_boul_26	no	1	1	1	1	1	0.00340086	1	0.00015112	1	1		1	1	1
	12	S_boul_26	yes	1	1	1	1	1	0.00345292	1	0.000151122	1	1	1		1	1
	13	S_ par_25	no	0.999999	1	1	1	1	0.00307342	1	0.000151107	1	1	1	1		1
	14	S_ par_25	yes	0.999999	1	1	1	1	0.00290806	1	0.000151101	1	1	1	1	1

## Sheet: fructose
	Effect	Univariate tests of significance, effect sizes and powers for fructose (wine HPLC for stats) Sigma-restricted parameterization Decomposition of effective hypotheses										Subset No.	Tukey HSD test; variable fructose (wine HPLC for stats) Homogeneous groups, alpha = ,01000(Non-exhaustive search) Error: MS = 115,24, df = 28,000
		SS	df	MS	F	p	Partial eta-squared	Noncentrality	Observed power (alpha=0.01)				Strain	SO2	fructose	1	2	3
	Intercept	5837.67	1	5837.67	50.6555	9.60194e-08	0.644017	50.6555	0.999979			13	S_ par_25	no	1.71395	****
	Strain	7034.67	6	1172.45	10.1737	5.54132e-06	0.685543	61.0423	0.998932			3	M_pul_21	no	1.72735	****
	"SO2"	2957.63	1	2957.63	25.6644	2.31542e-05	0.478239	25.6644	0.985404			9	S_cer_10	no	1.75968	****
	Strain*"SO2"	7506.84	6	1251.14	10.8566	3.06043e-06	0.699375	65.1394	0.999479			5	M_ziz_13	no	2.04248	****
	Error	3226.79	28	115.243								11	S_boul_26	no	2.21441	****
												7	P_klu_32	no	2.68682	****
												14	S_ par_25	yes	2.98639	****
												10	S_cer_10	yes	3.55117	****
												4	M_pul_21	yes	3.55496	****
												12	S_boul_26	yes	4.32543	****
												2	H_uva_24	yes	7.09553	****
												1	H_uva_24	no	11.6402	****	****
												6	M_ziz_13	yes	46.756		****	****
												8	P_klu_32	yes	72.9985			****
	Subset No.	Tukey HSD test; variable fructose (wine HPLC for stats) Approximate probabilities for post hoc tests Error: MS = 115,24, df = 28,000
		Strain	SO2	{1}	{2}	{3}	{4}	{5}	{6}	{7}	{8}	{9}	{10}	{11}	{12}	{13}	{14}
	1	H_uva_24	no		0.999999	0.995846	0.999446	0.996932	0.0224018	0.998449	0.000155897	0.995969	0.999443	0.997419	0.999807	0.995793	0.998893
	2	H_uva_24	yes	0.999999		0.999994	1	0.999997	0.00627227	0.999999	0.000151908	0.999995	1	0.999998	1	0.999994	1
	3	M_pul_21	no	0.995846	0.999994		1	1	0.00137081	1	0.000151132	1	1	1	1	1	1
	4	M_pul_21	yes	0.999446	1	1		1	0.00227966	1	0.000151247	1	1	1	1	1	1
	5	M_ziz_13	no	0.996932	0.999997	1	1		0.00149437	1	0.000151146	1	1	1	1	1	1
	6	M_ziz_13	yes	0.0224018	0.00627227	0.00137081	0.00227966	0.00149437		0.00178641	0.198855	0.00138295	0.00227721	0.00156688	0.00284877	0.00136581	0.00194249
	7	P_klu_32	no	0.998449	0.999999	1	1	1	0.00178641		0.000151182	1	1	1	1	1	1
	8	P_klu_32	yes	0.000155897	0.000151908	0.000151132	0.000151247	0.000151146	0.198855	0.000151182		0.000151133	0.000151246	0.000151155	0.000151325	0.000151131	0.000151202
	9	S_cer_10	no	0.995969	0.999995	1	1	1	0.00138295	1	0.000151133		1	1	1	1	1
	10	S_cer_10	yes	0.999443	1	1	1	1	0.00227721	1	0.000151246	1		1	1	1	1
	11	S_boul_26	no	0.997419	0.999998	1	1	1	0.00156688	1	0.000151155	1	1		1	1	1
	12	S_boul_26	yes	0.999807	1	1	1	1	0.00284877	1	0.000151325	1	1	1		1	1
	13	S_ par_25	no	0.995793	0.999994	1	1	1	0.00136581	1	0.000151131	1	1	1	1		1
	14	S_ par_25	yes	0.998893	1	1	1	1	0.00194249	1	0.000151202	1	1	1	1	1

## Sheet: acetic acid
	Effect	Univariate tests of significance, effect sizes and powers for acetic acid (wine HPLC for stats) Sigma-restricted parameterization Decomposition of effective hypotheses																Subset No.	Tukey HSD test; variable acetic acid (wine HPLC for stats) Homogeneous groups, alpha = ,01000(Non-exhaustive search) Error: MS = ,00174, df = 28,000
		SS	df	MS	F	p	Partial eta-squared	Noncentrality	Observed power (alpha=0.01)										Strain	SO2	acetic acid	1	2	3	4
	Intercept	1.24831	1	1.24831	717.633	0	0.962448	717.633	1									8	P_klu_32	yes	0.0625794	****
	Strain	0.151912	6	0.0253186	14.5552	1.77462e-07	0.757222	87.3315	0.999992									4	M_pul_21	yes	0.0901101	****	****
	"SO2"	0.0233879	1	0.0233879	13.4453	0.00101893	0.324411	13.4453	0.80821									6	M_ziz_13	yes	0.0985811	****	****
	Strain*"SO2"	0.167707	6	0.0279512	16.0687	6.40687e-08	0.774942	96.4122	0.999999									11	S_boul_26	no	0.119759	****	****
	Error	0.0487055	28	0.00173948														5	M_ziz_13	no	0.123994	****	****
																		14	S_ par_25	yes	0.123994	****	****
																		7	P_klu_32	no	0.143054	****	****	****
																		9	S_cer_10	no	0.151525	****	****	****
																		2	H_uva_24	yes	0.162114	****	****	****
																		3	M_pul_21	no	0.191762	****	****	****
																		13	S_ par_25	no	0.217175		****	****
																		10	S_cer_10	yes	0.217175		****	****
																		12	S_boul_26	yes	0.287061			****	****
																		1	H_uva_24	no	0.424714				****
	Subset No.	Tukey HSD test; variable acetic acid (wine HPLC for stats) Approximate probabilities for post hoc tests Error: MS = ,00174, df = 28,000
		Strain	SO2	{1}	{2}	{3}	{4}	{5}	{6}	{7}	{8}	{9}	{10}	{11}	{12}	{13}	{14}
	1	H_uva_24	no		0.000151484	0.000159135	0.000151027	0.000151035	0.000151027	0.00015109	0.000151027	0.000151182	0.000235865	0.000151032	0.0205564	0.000235865	0.000151035
	2	H_uva_24	yes	0.000151484		0.999697	0.686443	0.996228	0.827492	0.999998	0.226168	1	0.926812	0.990229	0.0490893	0.926812	0.996228
	3	M_pul_21	no	0.000159135	0.999697		0.20213	0.760961	0.310512	0.96946	0.0369371	0.993796	0.999944	0.686443	0.280368	0.999944	0.760961
	4	M_pul_21	yes	0.000151027	0.686443	0.20213		0.998804	1	0.943912	0.999863	0.856853	0.0426154	0.999697	0.000353949	0.0426154	0.998804
	5	M_ziz_13	no	0.000151035	0.996228	0.760961	0.998804		0.999944	0.999998	0.856853	0.999863	0.310512	1	0.00324681	0.310512	1
	6	M_ziz_13	yes	0.000151027	0.827492	0.310512	1	0.999944		0.985218	0.997808	0.943912	0.0742193	0.999993	0.00055828	0.0742193	0.999944
	7	P_klu_32	no	0.00015109	0.999998	0.96946	0.943912	0.999998	0.985218		0.52735	1	0.647241	0.999979	0.0130643	0.647241	0.999998
	8	P_klu_32	yes	0.000151027	0.226168	0.0369371	0.999863	0.856853	0.997808	0.52735		0.376675	0.00604287	0.90662	0.000168724	0.00604287	0.856853
	9	S_cer_10	no	0.000151182	1	0.993796	0.856853	0.999863	0.943912	1	0.376675		0.795426	0.999378	0.0238443	0.795426	0.999863
	10	S_cer_10	yes	0.000235865	0.926812	0.999944	0.0426154	0.310512	0.0742193	0.647241	0.00604287	0.795426		0.252244	0.724497	1	0.310512
	11	S_boul_26	no	0.000151032	0.990229	0.686443	0.999697	1	0.999993	0.999979	0.90662	0.999378	0.252244		0.0023739	0.252244	1
	12	S_boul_26	yes	0.0205564	0.0490893	0.280368	0.000353949	0.00324681	0.00055828	0.0130643	0.000168724	0.0238443	0.724497	0.0023739		0.724497	0.00324681
	13	S_ par_25	no	0.000235865	0.926812	0.999944	0.0426154	0.310512	0.0742193	0.647241	0.00604287	0.795426	1	0.252244	0.724497		0.310512
	14	S_ par_25	yes	0.000151035	0.996228	0.760961	0.998804	1	0.999944	0.999998	0.856853	0.999863	0.310512	1	0.00324681	0.310512

## Sheet: ethanol
	Effect	Univariate tests of significance, effect sizes and powers for ethanol (wine HPLC for stats) Sigma-restricted parameterization Decomposition of effective hypotheses																Subset No.	Tukey HSD test; variable ethanol (wine 2022HPLC for stats) Homogeneous groups, alpha = ,01000(Non-exhaustive search) Error: MS = 10,893, df = 28,000
		SS	df	MS	F	p	Partial eta-squared	Noncentrality	Observed power (alpha=0.01)										Strain	SO2	ethanol	1	2	3	4	5
	Intercept	181295	1	181295	16642.8	0	0.99832	16642.8	1									8	P_klu_32	yes	0.518299	****
	Strain	8087.23	6	1347.87	123.734	0	0.963656	742.406	1									1	H_uva_24	no	53.9276		****
	"SO2"	1028.01	1	1028.01	94.3709	1.81728e-10	0.771187	94.3709	1									13	S_ par_25	no	54.1208		****
	Strain*"SO2"	9813.06	6	1635.51	150.139	0	0.969855	900.836	1									11	S_boul_26	no	60.2158		****
	Error	305.012	28	10.8933														5	M_ziz_13	no	63.3342		****	****
																		7	P_klu_32	no	64.1254		****	****
																		9	S_cer_10	no	64.1334		****	****
																		3	M_pul_21	no	65.4141		****	****
																		6	M_ziz_13	yes	74.4732			****	****
																		2	H_uva_24	yes	81.8265				****	****
																		14	S_ par_25	yes	83.1414				****	****
																		4	M_pul_21	yes	83.3769				****	****
																		10	S_cer_10	yes	84.6575				****	****
																		12	S_boul_26	yes	86.5405					****
	Subset No.	Tukey HSD test; variable ethanol (wine HPLC for stats) Approximate probabilities for post hoc tests Error: MS = 10,893, df = 28,000
		Strain	SO2	{1}	{2}	{3}	{4}	{5}	{6}	{7}	{8}	{9}	{10}	{11}	{12}	{13}	{14}
	1	H_uva_24	no		0.000151027	0.0120344	0.000151027	0.072938	0.000151644	0.0377398	0.000151027	0.0374812	0.000151027	0.546394	0.000151027	1	0.000151027
	2	H_uva_24	yes	0.000151027		0.000236855	0.999997	0.000158603	0.314491	0.00017006	0.000151027	0.000170236	0.997945	0.000151183	0.880055	0.000151027	1
	3	M_pul_21	no	0.0120344	0.000236855		0.000165099	0.999918	0.0961165	1	0.000151027	1	0.000154115	0.794809	0.000151321	0.0143403	0.000169495
	4	M_pul_21	yes	0.000151027	0.999997	0.000165099		0.000152186	0.108373	0.000154085	0.000151027	0.000154115	1	0.000151046	0.994147	0.000151027	1
	5	M_ziz_13	no	0.072938	0.000158603	0.999918	0.000152186		0.0164784	1	0.000151027	1	0.000151254	0.994862	0.000151045	0.0851615	0.000152578
	6	M_ziz_13	yes	0.000151644	0.314491	0.0961165	0.108373	0.0164784		0.0331669	0.000151027	0.0333977	0.0381814	0.000953716	0.00704775	0.000151814	0.129463
	7	P_klu_32	no	0.0377398	0.00017006	1	0.000154085	1	0.0331669		0.000151027	1	0.000151654	0.965998	0.000151081	0.0444838	0.000155089
	8	P_klu_32	yes	0.000151027	0.000151027	0.000151027	0.000151027	0.000151027	0.000151027	0.000151027		0.000151027	0.000151027	0.000151027	0.000151027	0.000151027	0.000151027
	9	S_cer_10	no	0.0374812	0.000170236	1	0.000154115	1	0.0333977	1	0.000151027		0.000151661	0.96547	0.000151081	0.0441828	0.000155128
	10	S_cer_10	yes	0.000151027	0.997945	0.000154115	1	0.000151254	0.0381814	0.000151654	0.000151027	0.000151661		0.00015103	0.999973	0.000151027	0.999998
	11	S_boul_26	no	0.546394	0.000151183	0.794809	0.000151046	0.994862	0.000953716	0.965998	0.000151027	0.96547	0.00015103		0.000151027	0.592573	0.000151054
	12	S_boul_26	yes	0.000151027	0.880055	0.000151321	0.994147	0.000151045	0.00704775	0.000151081	0.000151027	0.000151081	0.999973	0.000151027		0.000151027	0.988974
	13	S_ par_25	no	1	0.000151027	0.0143403	0.000151027	0.0851615	0.000151814	0.0444838	0.000151027	0.0441828	0.000151027	0.592573	0.000151027		0.000151027
	14	S_ par_25	yes	0.000151027	1	0.000169495	1	0.000152578	0.129463	0.000155089	0.000151027	0.000155128	0.999998	0.000151054	0.988974	0.000151027
