# Supplementary material for: Oenological Characteristics of Selected Saccharomyces and Non-Saccharomyces Isolates Obtained from Polish Grape Wines of Spontaneous Fermentation and Their Potential as Wine Starter Cultures
Source: Molecules. 2026 Apr 13;31(8):1274. doi: 10.3390/molecules31081274 (PMC13118755; doi:10.3390/molecules31081274)
Supplement: Supplementary file 1 [file molecules-31-01274-s001.zip › Supplementary_S4.xlsx]

## Sheet: 1-Propanol
Effect	Univariate tests of significance, effect sizes, and power for 1-Propanol (volatile compounds stat) Sigma-restricted parameterization Decomposition of effective hypotheses
	SS	df	MS	F	p	Partial eta squared	Noncentrality	Observed power (alpha=0.01)							Subset No.	Tukey HSD test; variable 1-Propanol (volatile compounds stat) Homogeneous groups, alpha = 0.01000 (Non-exhaustive search) Error: Between-group MS = 42,761, df = 28,000
Intercept	176922	1	176922	4137.48	0	0.993278	4137.48	1								Strain	SO2	1-Propanol	1	2	3	4	5	6
Strain	118128	6	19688	460.422	0	0.989966	2762.53	1							9	Pk	yes	0	****									description of strains
"SO2"	54745.4	1	54745.4	1280.27	0	0.978598	1280.27	1							10	Pk	no	11.0699	****	****
Strain*"SO2"	118843	6	19807.2	463.209	0	0.990026	2779.25	1							11	Mz	yes	11.6702	****	****								Mz	M_ziz_13
Error	1197.3	28	42.7607												7	Scb	yes	12.3496	****	****								Scb	S_boul_26
															13	Sc	yes	32.6959		****	****							Sc	S_cer_10
															8	Scb	no	38.0085			****	****						Pk	P_klu_32
															4	Scp	no	38.6816			****	****						Scp	S_ par_25
															2	Mp	no	43.8787			****	****						Mp	M_pul_21
															1	Mp	yes	46.4038			****	****						Hu	H_uva_24
															3	Scp	yes	47.0906			****	****
															5	Hu	yes	51.3876			****	****
															14	Sc	no	60.6427				****
															6	Hu	no	199.567					****
															12	Mz	no	315.199						****
Subset No.	Tukey HSD test; variable 1-Propanol (volatile compounds stat) Approximate probabilities for post hoc tests Error: Between-group MS = 42,761, df = 28,000
	Strain	SO2	{1}	{2}	{3}	{4}	{5}	{6}	{7}	{8}	{9}	{10}	{11}	{12}	{13}	{14}
1	Mp	yes		1	1	0.966777	0.999374	0.000151027	0.000185168	0.939362	0.00015104	0.00016736	0.000174155	0.000151027	0.402034	0.346588
2	Mp	no	1		0.999995	0.99904	0.973192	0.000151027	0.000295146	0.996812	0.000151104	0.000224798	0.000251887	0.000151027	0.69879	0.150713
3	Scp	yes	1	0.999995		0.938679	0.99987	0.000151027	0.000174056	0.898733	0.000151035	0.000161949	0.000166556	0.000151027	0.331188	0.419101
4	Scp	no	0.966777	0.99904	0.938679		0.516792	0.000151027	0.00226221	1	0.000153224	0.00126008	0.00165517	0.000151027	0.996174	0.0173281
5	Hu	yes	0.999374	0.973192	0.99987	0.516792		0.000151027	0.000152789	0.438421	0.000151027	0.000151817	0.00015218	0.000151027	0.0713296	0.886395
6	Hu	no	0.000151027	0.000151027	0.000151027	0.000151027	0.000151027		0.000151027	0.000151027	0.000151027	0.000151027	0.000151027	0.000151027	0.000151027	0.000151027
7	Scb	yes	0.000185168	0.000295146	0.000174056	0.00226221	0.000152789	0.000151027		0.00311099	0.559511	1	1	0.000151027	0.035492	0.00015103
8	Scb	no	0.939362	0.996812	0.898733	1	0.438421	0.000151027	0.00311099		0.000154346	0.00171105	0.00225566	0.000151027	0.998804	0.0127357
9	Pk	yes	0.00015104	0.000151104	0.000151035	0.000153224	0.000151027	0.000151027	0.559511	0.000154346		0.711733	0.641393	0.000151027	0.000229244	0.000151027
10	Pk	no	0.00016736	0.000224798	0.000161949	0.00126008	0.000151817	0.000151027	1	0.00171105	0.711733		1	0.000151027	0.0201564	0.000151028
11	Mz	yes	0.000174155	0.000251887	0.000166556	0.00165517	0.00015218	0.000151027	1	0.00225566	0.641393	1		0.000151027	0.0263445	0.000151029
12	Mz	no	0.000151027	0.000151027	0.000151027	0.000151027	0.000151027	0.000151027	0.000151027	0.000151027	0.000151027	0.000151027	0.000151027		0.000151027	0.000151027
13	Sc	yes	0.402034	0.69879	0.331188	0.996174	0.0713296	0.000151027	0.035492	0.998804	0.000229244	0.0201564	0.0263445	0.000151027		0.00108668
14	Sc	no	0.346588	0.150713	0.419101	0.0173281	0.886395	0.000151027	0.00015103	0.0127357	0.000151027	0.000151028	0.000151029	0.000151027	0.00108668

## Sheet: 2-Methylpropan-1-ol
Effect	Univariate tests of significance, effect sizes, and power for 2-Methylpropan-1-ol (volatile compounds stat) Sigma-restricted parameterization Decomposition of effective hypotheses																Subset No.	Tukey HSD test; variable 2-Methylpropan-1-ol (volatile compounds stat) Homogeneous groups, alpha = 0.01000 (Non-exhaustive search) Error: Between-group MS = 29,785, df = 28,000
	SS	df	MS	F	p	Partial eta squared	Noncentrality	Observed power (alpha=0.01)										Strain	SO2	2-Methylpropan-1-ol	1	2	3	4	5	6	7
Intercept	93027	1	93027	3123.28	0	0.991115	3123.28	1									9	Pk	yes	0	****
Strain	14057.6	6	2342.94	78.6616	3.33067e-16	0.943997	471.97	1									13	Sc	yes	12.7514	****	****
"SO2"	24099.2	1	24099.2	809.106	0	0.966551	809.106	1									11	Mz	yes	18.5861	****	****	****
Strain*"SO2"	23685.8	6	3947.64	132.538	0	0.965987	795.226	1									5	Hu	yes	26.5864		****	****	****
Error	833.98	28	29.785														7	Scb	yes	28.3915		****	****	****
																	1	Mp	yes	35.0679			****	****	****
																	4	Scp	no	35.3262			****	****	****
																	6	Hu	no	36.7884			****	****	****
																	2	Mp	no	38.7674				****	****
																	3	Scp	yes	40.3802				****	****
																	14	Sc	no	53.1827					****
																	10	Pk	no	88.0639						****
																	8	Scb	no	90.5265						****
																	12	Mz	no	154.464							****
Subset No.	Tukey HSD test; variable 2-Methylpropan-1-ol (volatile compounds stat) Approximate probabilities for post hoc tests Error: Between-group MS = 29,785, df = 28,000
	Strain	SO2	{1}	{2}	{3}	{4}	{5}	{6}	{7}	{8}	{9}	{10}	{11}	{12}	{13}	{14}
1	Mp	yes		0.999818	0.993282	1	0.808363	1	0.95687	0.000151027	0.000151291	0.000151027	0.0459016	0.000151027	0.00187445	0.0194505
2	Mp	no	0.999818		1	0.999917	0.311884	1	0.549559	0.000151027	0.00015104	0.000151027	0.0062078	0.000151027	0.000324973	0.124756
3	Scp	yes	0.993282	1		0.995734	0.164212	0.999868	0.334129	0.000151027	0.00015103	0.000151027	0.00250698	0.000151027	0.000214366	0.246894
4	Scp	no	1	0.999917	0.995734		0.777141	1	0.943529	0.000151027	0.000151243	0.000151027	0.0402066	0.000151027	0.00162719	0.0223525
5	Hu	yes	0.808363	0.311884	0.164212	0.777141		0.574693	1	0.000151027	0.00027241	0.000151027	0.860462	0.000151027	0.161309	0.000271662
6	Hu	no	1	1	0.999868	1	0.574693		0.818119	0.000151027	0.000151094	0.000151027	0.0185535	0.000151027	0.000752416	0.0479948
7	Scb	yes	0.95687	0.549559	0.334129	0.943529	1	0.818119		0.000151027	0.000185874	0.000151027	0.631994	0.000151027	0.0699426	0.000526999
8	Scb	no	0.000151027	0.000151027	0.000151027	0.000151027	0.000151027	0.000151027	0.000151027		0.000151027	0.999998	0.000151027	0.000151027	0.000151027	0.00015107
9	Pk	yes	0.000151291	0.00015104	0.00015103	0.000151243	0.00027241	0.000151094	0.000185874	0.000151027		0.000151027	0.0150465	0.000151027	0.251853	0.000151027
10	Pk	no	0.000151027	0.000151027	0.000151027	0.000151027	0.000151027	0.000151027	0.000151027	0.999998	0.000151027		0.000151027	0.000151027	0.000151027	0.000151333
11	Mz	yes	0.0459016	0.0062078	0.00250698	0.0402066	0.860462	0.0185535	0.631994	0.000151027	0.0150465	0.000151027		0.000151027	0.984894	0.000151409
12	Mz	no	0.000151027	0.000151027	0.000151027	0.000151027	0.000151027	0.000151027	0.000151027	0.000151027	0.000151027	0.000151027	0.000151027		0.000151027	0.000151027
13	Sc	yes	0.00187445	0.000324973	0.000214366	0.00162719	0.161309	0.000752416	0.0699426	0.000151027	0.251853	0.000151027	0.984894	0.000151027		0.00015103
14	Sc	no	0.0194505	0.124756	0.246894	0.0223525	0.000271662	0.0479948	0.000526999	0.00015107	0.000151027	0.000151333	0.000151409	0.000151027	0.00015103

## Sheet: 3-Methyl-1-butyl acetate
Effect	Univariate tests of significance, effect sizes, and power for 3-Methyl-1-butyl acetate (volatile compounds stat) Sigma-restricted parameterization Decomposition of effective hypotheses																Subset No.	Tukey HSD test; variable 3-Methyl-1-butyl acetate (volatile compounds stat) Homogeneous groups, alpha = 0.01000 (Non-exhaustive search) Error: Between-group MS = 53,503, df = 28,000
	SS	df	MS	F	p	Partial eta squared	Noncentrality	Observed power (alpha=0.01)										Strain	SO2	3-Methyl-1-butyl acetate	1	2	3	4	5
Intercept	49963.4	1	49963.4	933.839	0	0.970889	933.839	1									9	Pk	yes	0	****
Strain	16568.8	6	2761.47	51.6131	7.41629e-14	0.917081	309.679	1									7	Scb	yes	3.44465	****
"SO2"	24060.8	1	24060.8	449.708	0	0.941387	449.708	1									11	Mz	yes	4.47639	****
Strain*"SO2"	18605.7	6	3100.95	57.9582	1.68754e-14	0.925482	347.749	1									10	Pk	no	7.7582	****
Error	1498.09	28	53.5032														13	Sc	yes	9.09694	****	****
																	5	Hu	yes	10.5851	****	****
																	2	Mp	no	11.4415	****	****
																	1	Mp	yes	11.89	****	****
																	3	Scp	yes	34.3975		****	****
																	4	Scp	no	42.753			****
																	14	Sc	no	44.9923			****
Subset No.	Tukey HSD test; variable 3-Methyl-1-butyl acetate (volatile compounds stat) Approximate probabilities for post hoc tests Error: Between-group MS = 53,503, df = 28,000																8	Scb	no	86.2167				****
	Strain	SO2	{1}	{2}	{3}	{4}	{5}	{6}	{7}	{8}	{9}	{10}	{11}	{12}	{13}	{14}	12	Mz	no	101.453				****	****
1	Mp	yes		1	0.0391179	0.00127501	1	0.000151027	0.972025	0.000151027	0.760493	0.999976	0.990394	0.000151027	1	0.000549493	6	Hu	no	114.364					****
2	Mp	no	1		0.0328704	0.00106536	1	0.000151027	0.98185	0.000151027	0.801854	0.999994	0.994485	0.000151027	1	0.00047414
3	Scp	yes	0.0391179	0.0328704		0.974264	0.0234475	0.000151027	0.00122691	0.000151041	0.000368139	0.00735997	0.00186596	0.000151027	0.0128275	0.869763
4	Scp	no	0.00127501	0.00106536	0.974264		0.000765937	0.000151027	0.000169296	0.000152999	0.000153942	0.000314921	0.000182105	0.000151027	0.000458594	1
5	Hu	yes	1	1	0.0234475	0.000765937		0.000151027	0.993107	0.000151027	0.870451	1	0.998428	0.000151027	1	0.000367155
6	Hu	no	0.000151027	0.000151027	0.000151027	0.000151027	0.000151027		0.000151027	0.00391809	0.000151027	0.000151027	0.000151027	0.656632	0.000151027	0.000151027
7	Scb	yes	0.972025	0.98185	0.00122691	0.000169296	0.993107	0.000151027		0.000151027	0.999997	0.999961	1	0.000151027	0.999278	0.000156629
8	Scb	no	0.000151027	0.000151027	0.000151041	0.000152999	0.000151027	0.00391809	0.000151027		0.000151027	0.000151027	0.000151027	0.411516	0.000151027	0.000157688
9	Pk	yes	0.760493	0.801854	0.000368139	0.000153942	0.870451	0.000151027	0.999997	0.000151027		0.985859	0.999941	0.000151027	0.95144	0.000151866
10	Pk	no	0.999976	0.999994	0.00735997	0.000314921	1	0.000151027	0.999961	0.000151027	0.985859		0.999998	0.000151027	1	0.000203746
11	Mz	yes	0.990394	0.994485	0.00186596	0.000182105	0.998428	0.000151027	1	0.000151027	0.999941	0.999998		0.000151027	0.999916	0.000160732
12	Mz	no	0.000151027	0.000151027	0.000151027	0.000151027	0.000151027	0.656632	0.000151027	0.411516	0.000151027	0.000151027	0.000151027		0.000151027	0.000151028
13	Sc	yes	1	1	0.0128275	0.000458594	1	0.000151027	0.999278	0.000151027	0.95144	1	0.999916	0.000151027		0.000258341
14	Sc	no	0.000549493	0.00047414	0.869763	1	0.000367155	0.000151027	0.000156629	0.000157688	0.000151866	0.000203746	0.000160732	0.000151028	0.000258341

## Sheet: 4-Methyl-3-penten-2-one
Effect	Univariate tests of significance, effect sizes, and power for 4-Methyl-3-penten-2-one (volatile compounds stat) Sigma-restricted parameterization Decomposition of effective hypotheses																	Subset No.	Tukey HSD test; variable 4-Methyl-3-penten-2-one (volatile compounds stat) Homogeneous groups, alpha = 0.01000 (Non-exhaustive search) Error: Between-group MS = 24,480, df = 28,000
	SS	df	MS	F	p	Partial eta squared	Noncentrality	Observed power (alpha=0.01)											Strain	SO2	4-Methyl-3-penten-2-one	1	2	3	4	5
Intercept	27558.3	1	27558.3	1125.76	0	0.975731	1125.76	1										10	Pk	no	6.60634	****
Strain	2214.7	6	369.117	15.0784	1.23746e-07	0.763655	90.4706	0.999996										11	Mz	yes	10.3732	****	****
"SO2"	2937.64	1	2937.64	120.003	1.23919e-11	0.810814	120.003	1										5	Hu	yes	13.1621	****	****
Strain*"SO2"	2816.04	6	469.339	19.1725	9.7285e-09	0.804244	115.035	1										13	Sc	yes	14.3889	****	****
Error	685.434	28	24.4798															7	Scb	yes	14.4653	****	****
																		2	Mp	no	19.6277	****	****	****
																		1	Mp	yes	20.1832	****	****	****
																		9	Pk	yes	21.5063	****	****	****
Subset No.	Tukey HSD test; variable 4-Methyl-3-penten-2-one (volatile compounds stat) Approximate probabilities for post hoc tests Error: Between-group MS = 24,480, df = 28,000																	3	Scp	yes	26.6862		****	****	****
	Strain	SO2	{1}	{2}	{3}	{4}	{5}	{6}	{7}	{8}	{9}	{10}	{11}	{12}	{13}	{14}		6	Hu	no	32.3144			****	****
1	Mp	yes		1	0.928934	0.000151663	0.884585	0.195586	0.971824	0.000289778	1	0.0962931	0.486169	0.000608527	0.968806	0.000792111		14	Sc	no	41.8895				****	****
2	Mp	no	1		0.880867	0.000151424	0.931625	0.150516	0.987678	0.000245405	1	0.127733	0.573794	0.000462806	0.986059	0.00058656		12	Mz	no	42.3735				****	****
3	Scp	yes	0.928934	0.880867		0.000259897	0.0989588	0.975089	0.187686	0.0107337	0.98732	0.00205585	0.0207616	0.0299726	0.181074	0.0395927		8	Scb	no	44.0935				****	****
4	Scp	no	0.000151663	0.000151424	0.000259897		0.000151028	0.00504717	0.000151031	0.900513	0.000152936	0.000151027	0.000151027	0.681749	0.00015103	0.605454		4	Scp	no	50.9457					****
5	Hu	yes	0.884585	0.931625	0.0989588	0.000151028		0.00365425	1	0.000151579	0.71648	0.92503	0.999977	0.000153326	1	0.000154429
6	Hu	no	0.195586	0.150516	0.975089	0.00504717	0.00365425		0.00817373	0.229036	0.342027	0.000186698	0.00069382	0.447984	0.00779644	0.522868
7	Scb	yes	0.971824	0.987678	0.187686	0.000151031	1	0.00817373		0.000152662	0.882617	0.785918	0.998572	0.000157565	1	0.000160592
8	Scb	no	0.000289778	0.000245405	0.0107337	0.900513	0.000151579	0.229036	0.000152662		0.00049899	0.000151028	0.000151075	1	0.000152563	0.999999
9	Pk	yes	1	1	0.98732	0.000152936	0.71648	0.342027	0.882617	0.00049899		0.0470004	0.300805	0.00128176	0.874875	0.00171023
10	Pk	no	0.0962931	0.127733	0.00205585	0.000151027	0.92503	0.000186698	0.785918	0.000151028	0.0470004		0.99938	0.000151034	0.796161	0.000151038
11	Mz	yes	0.486169	0.573794	0.0207616	0.000151027	0.999977	0.00069382	0.998572	0.000151075	0.300805	0.99938		0.000151248	0.998815	0.000151362
12	Mz	no	0.000608527	0.000462806	0.0299726	0.681749	0.000153326	0.447984	0.000157565	1	0.00128176	0.000151034	0.000151248		0.000157182	1
13	Sc	yes	0.968806	0.986059	0.181074	0.00015103	1	0.00779644	1	0.000152563	0.874875	0.796161	0.998815	0.000157182		0.000160037
14	Sc	no	0.000792111	0.00058656	0.0395927	0.605454	0.000154429	0.522868	0.000160592	0.999999	0.00171023	0.000151038	0.000151362	1	0.000160037

## Sheet: Butan-1-ol
Effect	Univariate tests of significance, effect sizes, and power for Butan-1-ol (volatile compounds stat) Sigma-restricted parameterization Decomposition of effective hypotheses																Subset No.	Tukey HSD test; variable Butan-1-ol (volatile compounds stat) Homogeneous groups, alpha = 0.01000 (Non-exhaustive search) Error: Between-group MS = 3,7603, df = 28,000
	SS	df	MS	F	p	Partial eta squared	Noncentrality	Observed power (alpha=0.01)										Strain	SO2	Butan-1-ol	1	2	3	4
Intercept	2859.36	1	2859.36	760.399	0	0.964485	760.399	1									7	Scb	yes	1.59403	****
Strain	853.103	6	142.184	37.8114	3.606e-12	0.890139	226.869	1									11	Mz	yes	1.60776	****
"SO2"	0.204894	1	0.204894	0.0544882	0.817128	0.00194223	0.0544882	0.0118302									10	Pk	no	2.75695	****	****
Strain*"SO2"	615.641	6	102.607	27.2866	1.79817e-10	0.853953	163.719	1									6	Hu	no	2.89074	****	****
Error	105.29	28	3.76034														5	Hu	yes	5.26553	****	****	****
																	1	Mp	yes	7.091	****	****	****
																	14	Sc	no	7.37464	****	****	****
																	13	Sc	yes	8.18299	****	****	****
																	9	Pk	yes	9.03201		****	****
																	8	Scb	no	10.1839			****
																	2	Mp	no	10.4157			****
																	12	Mz	no	11.5987			****
																	4	Scp	no	12.0478			****
Subset No.	Tukey HSD test; variable Butan-1-ol (volatile compounds stat) Approximate probabilities for post hoc tests Error: Between-group MS = 3,7603, df = 28,000																3	Scp	yes	25.473				****
	Strain	SO2	{1}	{2}	{3}	{4}	{5}	{6}	{7}	{8}	{9}	{10}	{11}	{12}	{13}	{14}
1	Mp	yes		0.695497	0.000151027	0.153414	0.995031	0.354136	0.0759758	0.781501	0.991382	0.309998	0.0774118	0.258237	0.999977	1
2	Mp	no	0.695497		0.000151028	0.998296	0.120348	0.0035495	0.000518535	1	0.999685	0.00287864	0.000527534	0.999943	0.972629	0.799258
3	Scp	yes	0.000151027	0.000151028		0.000151057	0.000151027	0.000151027	0.000151027	0.000151027	0.000151027	0.000151027	0.000151027	0.000151037	0.000151027	0.000151027
4	Scp	no	0.153414	0.998296	0.000151057		0.0114247	0.000353965	0.000168157	0.993997	0.807628	0.000311041	0.000168624	1	0.478297	0.214833
5	Hu	yes	0.995031	0.120348	0.000151027	0.0114247		0.956532	0.555735	0.160808	0.517363	0.936136	0.561315	0.0227418	0.838693	0.982603
6	Hu	no	0.354136	0.0035495	0.000151027	0.000353965	0.956532		0.999843	0.00511906	0.0302879	1	0.99986	0.000599833	0.100046	0.264968
7	Scb	yes	0.0759758	0.000518535	0.000151027	0.000168157	0.555735	0.999843		0.000702977	0.00407268	0.999953	1	0.0001919	0.0153962	0.0511427
8	Scb	no	0.781501	1	0.000151027	0.993997	0.160808	0.00511906	0.000702977		0.999958	0.00414386	0.000716374	0.999602	0.988792	0.869628
9	Pk	yes	0.991382	0.999685	0.000151027	0.807628	0.517363	0.0302879	0.00407268	0.999958		0.0248158	0.00416153	0.925542	0.999999	0.998015
10	Pk	no	0.309998	0.00287864	0.000151027	0.000311041	0.936136	1	0.999953	0.00414386	0.0248158		0.999959	0.000505698	0.083655	0.228753
11	Mz	yes	0.0774118	0.000527534	0.000151027	0.000168624	0.561315	0.99986	1	0.000716374	0.00416153	0.999959		0.000192987	0.0157237	0.0521503
12	Mz	no	0.258237	0.999943	0.000151037	1	0.0227418	0.000599833	0.0001919	0.999602	0.925542	0.000505698	0.000192987		0.659472	0.346037
13	Sc	yes	0.999977	0.972629	0.000151027	0.478297	0.838693	0.100046	0.0153962	0.988792	0.999999	0.083655	0.0157237	0.659472		0.999999
14	Sc	no	1	0.799258	0.000151027	0.214833	0.982603	0.264968	0.0511427	0.869628	0.998015	0.228753	0.0521503	0.346037	0.999999

## Sheet: 3-Methylbutan-1-ol
Effect	Univariate tests of significance, effect sizes, and power for 3-Methylbutan-1-ol (volatile compounds stat) Sigma-restricted parameterization Decomposition of effective hypotheses																Subset No.	Tukey HSD test; variable 3-Methylbutan-1-ol (volatile compounds stat) Homogeneous groups, alpha = 0.01000 (Non-exhaustive search) Error: Between-group MS = 1007,3, df = 28,000
	SS	df	MS	F	p	Partial eta squared	Noncentrality	Observed power (alpha=0.01)										Strain	SO2	3-Methylbutan-1-ol	1	2	3	4	5	6
Intercept	5.21469e+06	1	5.21469e+06	5176.97	0	0.994621	5176.97	1									12	Mz	no	0	****
Strain	1.51747e+06	6	252911	251.082	0	0.981753	1506.49	1									9	Pk	yes	3.61468	****
"SO2"	336792	1	336792	334.356	0	0.922728	334.356	1									11	Mz	yes	148.126		****
Strain*"SO2"	646706	6	107784	107.005	0	0.958211	642.028	1									5	Hu	yes	213.885		****	****
Error	28204	28	1007.29														10	Pk	no	233.584		****	****
																	13	Sc	yes	267.879			****
																	7	Scb	yes	277.423			****
																	6	Hu	no	312.721			****
																	1	Mp	yes	320.068			****
																	4	Scp	no	494.926				****
																	14	Sc	no	548.924				****	****
																	2	Mp	no	587.235				****	****
																	3	Scp	yes	608.704					****
																	8	Scb	no	915.984						****
Subset No.	Tukey HSD test; variable 3-Methylbutan-1-ol (volatile compounds stat) Approximate probabilities for post hoc tests Error: Between-group MS = 1007,3, df = 28,000
	Strain	SO2	{1}	{2}	{3}	{4}	{5}	{6}	{7}	{8}	{9}	{10}	{11}	{12}	{13}	{14}
1	Mp	yes		0.000151027	0.000151027	0.000161908	0.0179926	1	0.917857	0.000151027	0.000151027	0.101118	0.0001665	0.000151027	0.747153	0.000151035
2	Mp	no	0.000151027		0.999822	0.0623529	0.000151027	0.000151027	0.000151027	0.000151027	0.000151027	0.000151027	0.000151027	0.000151027	0.000151027	0.960882
3	Scp	yes	0.000151027	0.999822		0.00875398	0.000151027	0.000151027	0.000151027	0.000151027	0.000151027	0.000151027	0.000151027	0.000151027	0.000151027	0.563435
4	Scp	no	0.000161908	0.0623529	0.00875398		0.000151027	0.000155435	0.000151068	0.000151027	0.000151027	0.000151027	0.000151027	0.000151027	0.000151037	0.705372
5	Hu	yes	0.0179926	0.000151027	0.000151027	0.000151027		0.0352191	0.471541	0.000151027	0.000151139	0.999931	0.419453	0.000151095	0.705456	0.000151027
6	Hu	no	1	0.000151027	0.000151027	0.000155435	0.0352191		0.979154	0.000151027	0.000151027	0.177761	0.00018803	0.000151027	0.887572	0.00015103
7	Scb	yes	0.917857	0.000151027	0.000151027	0.000151068	0.471541	0.979154		0.000151027	0.000151027	0.902131	0.00196203	0.000151027	1	0.000151027
8	Scb	no	0.000151027	0.000151027	0.000151027	0.000151027	0.000151027	0.000151027	0.000151027		0.000151027	0.000151027	0.000151027	0.000151027	0.000151027	0.000151027
9	Pk	yes	0.000151027	0.000151027	0.000151027	0.000151027	0.000151139	0.000151027	0.000151027	0.000151027		0.000151034	0.000513443	1	0.000151027	0.000151027
10	Pk	no	0.101118	0.000151027	0.000151027	0.000151027	0.999931	0.177761	0.902131	0.000151027	0.000151034		0.10976	0.000151031	0.983505	0.000151027
11	Mz	yes	0.0001665	0.000151027	0.000151027	0.000151027	0.419453	0.00018803	0.00196203	0.000151027	0.000513443	0.10976		0.000396272	0.00493184	0.000151027
12	Mz	no	0.000151027	0.000151027	0.000151027	0.000151027	0.000151095	0.000151027	0.000151027	0.000151027	1	0.000151031	0.000396272		0.000151027	0.000151027
13	Sc	yes	0.747153	0.000151027	0.000151027	0.000151037	0.705456	0.887572	1	0.000151027	0.000151027	0.983505	0.00493184	0.000151027		0.000151027
14	Sc	no	0.000151035	0.960882	0.563435	0.705372	0.000151027	0.00015103	0.000151027	0.000151027	0.000151027	0.000151027	0.000151027	0.000151027	0.000151027

## Sheet: Ethyl hexanoate
Effect	Univariate tests of significance, effect sizes, and power for Ethyl hexanoate (volatile compounds stat) Sigma-restricted parameterization Decomposition of effective hypotheses																Subset No.	Tukey HSD test; variable Ethyl hexanoate (volatile compounds stat) Homogeneous groups, alpha = 0.01000 (Non-exhaustive search) Error: Between-group MS = 36,043, df = 28,000
	SS	df	MS	F	p	Partial eta squared	Noncentrality	Observed power (alpha=0.01)										Strain	SO2	Ethyl hexanoate	1	2	3	4	5
Intercept	20995.8	1	20995.8	582.513	0	0.954137	582.513	1									9	Pk	yes	0	****
Strain	6911.22	6	1151.87	31.9578	2.77036e-11	0.872581	191.747	1									7	Scb	yes	0	****
"SO2"	7027.81	1	7027.81	194.981	3.85247e-14	0.874429	194.981	1									11	Mz	yes	3.60424	****	****
Strain*"SO2"	6395.56	6	1065.93	29.5734	6.9769e-11	0.863707	177.44	1									10	Pk	no	5.64559	****	****
Error	1009.22	28	36.0435														5	Hu	yes	8.70715	****	****
																	2	Mp	no	9.65273	****	****
																	13	Sc	yes	9.97595	****	****
																	1	Mp	yes	10.4167	****	****
																	6	Hu	no	22.8559		****	****
																	3	Scp	yes	33.2561			****	****
																	4	Scp	no	39.2691			****	****
																	8	Scb	no	40.7591			****	****
																	14	Sc	no	53.9801				****	****
Subset No.	Tukey HSD test; variable Ethyl hexanoate (volatile compounds stat) Approximate probabilities for post hoc tests Error: Between-group MS = 36,043, df = 28,000																12	Mz	no	74.8955					****
	Strain	SO2	{1}	{2}	{3}	{4}	{5}	{6}	{7}	{8}	{9}	{10}	{11}	{12}	{13}	{14}
1	Mp	yes		1	0.0044817	0.000303174	1	0.419446	0.679828	0.000216192	0.679828	0.999041	0.975568	0.000151027	1	0.000151033
2	Mp	no	1		0.00303961	0.000249293	1	0.332529	0.772762	0.000188701	0.772762	0.999846	0.990881	0.000151027	1	0.000151031
3	Scp	yes	0.0044817	0.00303961		0.991337	0.00187484	0.681923	0.000160721	0.949734	0.000160721	0.000460959	0.000247321	0.000151055	0.00358	0.0130998
4	Scp	no	0.000303174	0.000249293	0.991337		0.000203709	0.0988442	0.000151188	1	0.000151188	0.000158673	0.000153011	0.000153063	0.000269218	0.196265
5	Hu	yes	1	1	0.00187484	0.000203709		0.241223	0.868784	0.000171902	0.868784	0.999993	0.998125	0.000151027	1	0.000151029
6	Hu	no	0.419446	0.332529	0.681923	0.0988442	0.241223		0.00444442	0.0509921	0.00444442	0.0697762	0.0270128	0.000151027	0.367984	0.000188289
7	Scb	yes	0.679828	0.772762	0.000160721	0.000151188	0.868784	0.00444442		0.000151081	1	0.99508	0.999952	0.000151027	0.734712	0.000151027
8	Scb	no	0.000216192	0.000188701	0.949734	1	0.000171902	0.0509921	0.000151081		0.000151081	0.000153898	0.000151744	0.000156501	0.000197018	0.33064
9	Pk	yes	0.679828	0.772762	0.000160721	0.000151188	0.868784	0.00444442	1	0.000151081		0.99508	0.999952	0.000151027	0.734712	0.000151027
10	Pk	no	0.999041	0.999846	0.000460959	0.000158673	0.999993	0.0697762	0.99508	0.000153898	0.99508		1	0.000151027	0.999647	0.000151027
11	Mz	yes	0.975568	0.990881	0.000247321	0.000153011	0.998125	0.0270128	0.999952	0.000151744	0.999952	1		0.000151027	0.985785	0.000151027
12	Mz	no	0.000151027	0.000151027	0.000151055	0.000153063	0.000151027	0.000151027	0.000151027	0.000156501	0.000151027	0.000151027	0.000151027		0.000151027	0.0119061
13	Sc	yes	1	1	0.00358	0.000269218	1	0.367984	0.734712	0.000197018	0.734712	0.999647	0.985785	0.000151027		0.000151032
14	Sc	no	0.000151033	0.000151031	0.0130998	0.196265	0.000151029	0.000188289	0.000151027	0.33064	0.000151027	0.000151027	0.000151027	0.0119061	0.000151032

## Sheet: 3-Hydroxybutan-2-one
Effect	Univariate tests of significance, effect sizes, and power for 3-Hydroxybutan-2-one (volatile compounds stat) Sigma-restricted parameterization Decomposition of effective hypotheses																Subset No.	Tukey HSD test; variable 3-Hydroxybutan-2-one (volatile compounds stat) Homogeneous groups, alpha = 0.01000 (Non-exhaustive search) Error: Between-group MS = ,43468, df = 28,000
	SS	df	MS	F	p	Partial eta squared	Noncentrality	Observed power (alpha=0.01)										Strain	SO2	3-Hydroxybutan-2-one	1	2	3
Intercept	81.6348	1	81.6348	187.804	6.10623e-14	0.870252	187.804	1									8	Scb	no	0	****
Strain	185.214	6	30.8691	71.0153	1.22125e-15	0.938338	426.092	1									2	Mp	no	0	****
"SO2"	5.33639	1	5.33639	12.2765	0.00156101	0.304806	12.2765	0.763793									3	Scp	yes	0	****
Strain*"SO2"	137.418	6	22.903	52.6891	5.70655e-14	0.918636	316.134	1									4	Scp	no	0	****
Error	12.1711	28	0.434682														13	Sc	yes	0	****
																	12	Mz	no	0	****
																	11	Mz	yes	0	****
																	14	Sc	no	0	****
																	9	Pk	yes	0	****
																	10	Pk	no	1.46496	****	****
																	5	Hu	yes	1.91694	****	****
																	1	Mp	yes	2.60655		****
																	7	Scb	yes	2.74048		****
																	6	Hu	no	10.7893			****
Subset No.	Tukey HSD test; variable 3-Hydroxybutan-2-one (volatile compounds stat) Approximate probabilities for post hoc tests Error: Between-group MS = ,43468, df = 28,000
	Strain	SO2	{1}	{2}	{3}	{4}	{5}	{6}	{7}	{8}	{9}	{10}	{11}	{12}	{13}	{14}
1	Mp	yes		0.00284031	0.00284031	0.00284031	0.987419	0.000151027	1	0.00284031	0.00284031	0.682549	0.00284031	0.00284031	0.00284031	0.00284031
2	Mp	no	0.00284031		1	1	0.0625153	0.000151027	0.00153257	1	1	0.318169	1	1	1	1
3	Scp	yes	0.00284031	1		1	0.0625153	0.000151027	0.00153257	1	1	0.318169	1	1	1	1
4	Scp	no	0.00284031	1	1		0.0625153	0.000151027	0.00153257	1	1	0.318169	1	1	1	1
5	Hu	yes	0.987419	0.0625153	0.0625153	0.0625153		0.000151027	0.949912	0.0625153	0.0625153	0.999794	0.0625153	0.0625153	0.0625153	0.0625153
6	Hu	no	0.000151027	0.000151027	0.000151027	0.000151027	0.000151027		0.000151027	0.000151027	0.000151027	0.000151027	0.000151027	0.000151027	0.000151027	0.000151027
7	Scb	yes	1	0.00153257	0.00153257	0.00153257	0.949912	0.000151027		0.00153257	0.00153257	0.523344	0.00153257	0.00153257	0.00153257	0.00153257
8	Scb	no	0.00284031	1	1	1	0.0625153	0.000151027	0.00153257		1	0.318169	1	1	1	1
9	Pk	yes	0.00284031	1	1	1	0.0625153	0.000151027	0.00153257	1		0.318169	1	1	1	1
10	Pk	no	0.682549	0.318169	0.318169	0.318169	0.999794	0.000151027	0.523344	0.318169	0.318169		0.318169	0.318169	0.318169	0.318169
11	Mz	yes	0.00284031	1	1	1	0.0625153	0.000151027	0.00153257	1	1	0.318169		1	1	1
12	Mz	no	0.00284031	1	1	1	0.0625153	0.000151027	0.00153257	1	1	0.318169	1		1	1
13	Sc	yes	0.00284031	1	1	1	0.0625153	0.000151027	0.00153257	1	1	0.318169	1	1		1
14	Sc	no	0.00284031	1	1	1	0.0625153	0.000151027	0.00153257	1	1	0.318169	1	1	1

## Sheet: Ethyl 2-hydroxypropanoate
Effect	Univariate tests of significance, effect sizes, and power for Ethyl 2-hydroxypropanoate (volatile compounds stat) Sigma-restricted parameterization Decomposition of effective hypotheses																Subset No.	Tukey HSD test; variable Ethyl 2-hydroxypropanoate (volatile compounds stat) Homogeneous groups, alpha = 0.01000 (Non-exhaustive search) Error: Between-group MS = ,10079, df = 28,000
	SS	df	MS	F	p	Partial eta squared	Noncentrality	Observed power (alpha=0.01)										Strain	SO2	Ethyl 2-hydroxypropanoate	1	2	3
Intercept	8.95304	1	8.95304	88.83	3.49926e-10	0.760336	88.83	1									1	Mp	yes	0	****
Strain	26.3979	6	4.39965	43.6523	6.10401e-13	0.90342	261.914	1									2	Mp	no	0	****
"SO2"	1.14723	1	1.14723	11.3826	0.00218509	0.289026	11.3826	0.72465									3	Scp	yes	0	****
Strain*"SO2"	34.2037	6	5.70062	56.5602	2.30926e-14	0.923781	339.361	1									4	Scp	no	0	****
Error	2.82208	28	0.100788														5	Hu	yes	0	****
																	6	Hu	no	0	****
																	7	Scb	yes	0	****
																	8	Scb	no	0	****
																	9	Pk	yes	0	****
																	12	Mz	no	0	****
																	11	Mz	yes	0	****
																	14	Sc	no	0	****
Subset No.	Tukey HSD test; variable Ethyl 2-hydroxypropanoate (volatile compounds stat) Approximate probabilities for post hoc tests Error: Between-group MS = ,10079, df = 28,000																13	Sc	yes	2.075		****
	Strain	SO2	{1}	{2}	{3}	{4}	{5}	{6}	{7}	{8}	{9}	{10}	{11}	{12}	{13}	{14}	10	Pk	no	4.38882			****
1	Mp	yes		1	1	1	1	1	1	1	1	0.000151027	1	1	0.000151191	1
2	Mp	no	1		1	1	1	1	1	1	1	0.000151027	1	1	0.000151191	1
3	Scp	yes	1	1		1	1	1	1	1	1	0.000151027	1	1	0.000151191	1
4	Scp	no	1	1	1		1	1	1	1	1	0.000151027	1	1	0.000151191	1
5	Hu	yes	1	1	1	1		1	1	1	1	0.000151027	1	1	0.000151191	1
6	Hu	no	1	1	1	1	1		1	1	1	0.000151027	1	1	0.000151191	1
7	Scb	yes	1	1	1	1	1	1		1	1	0.000151027	1	1	0.000151191	1
8	Scb	no	1	1	1	1	1	1	1		1	0.000151027	1	1	0.000151191	1
9	Pk	yes	1	1	1	1	1	1	1	1		0.000151027	1	1	0.000151191	1
10	Pk	no	0.000151027	0.000151027	0.000151027	0.000151027	0.000151027	0.000151027	0.000151027	0.000151027	0.000151027		0.000151027	0.000151027	0.000151033	0.000151027
11	Mz	yes	1	1	1	1	1	1	1	1	1	0.000151027		1	0.000151191	1
12	Mz	no	1	1	1	1	1	1	1	1	1	0.000151027	1		0.000151191	1
13	Sc	yes	0.000151191	0.000151191	0.000151191	0.000151191	0.000151191	0.000151191	0.000151191	0.000151191	0.000151191	0.000151033	0.000151191	0.000151191		0.000151191
14	Sc	no	1	1	1	1	1	1	1	1	1	0.000151027	1	1	0.000151191

## Sheet: Hexan-1-ol
Effect	Univariate tests of significance, effect sizes, and power for Hexan-1-ol (volatile compounds stat) Sigma-restricted parameterization Decomposition of effective hypotheses																Subset No.	Tukey HSD test; variable Hexan-1-ol (volatile compounds stat) Homogeneous groups, alpha = 0.01000 (Non-exhaustive search) Error: Between-group MS = 3,7749, df = 28,000
	SS	df	MS	F	p	Partial eta squared	Noncentrality	Observed power (alpha=0.01)										Strain	SO2	Hexan-1-ol	1	2	3	4	5
Intercept	3854.4	1	3854.4	1021.07	0	0.97331	1021.07	1									3	Scp	yes	0	****
Strain	821.996	6	136.999	36.2925	5.9529e-12	0.886065	217.755	1									10	Pk	no	0.952838	****
"SO2"	1559.66	1	1559.66	413.171	0	0.936532	413.171	1									5	Hu	yes	1.9064	****
Strain*"SO2"	1164.28	6	194.046	51.4048	7.80487e-14	0.916773	308.429	1									11	Mz	yes	3.31752	****	****
Error	105.696	28	3.77487														9	Pk	yes	3.53035	****	****
																	13	Sc	yes	3.5722	****	****
																	1	Mp	yes	5.34379	****	****	****
																	7	Scb	yes	6.73105	****	****	****
																	8	Scb	no	9.29406		****	****	****
																	2	Mp	no	10.5428			****	****
																	4	Scp	no	15.6505				****
																	14	Sc	no	15.9779				****
Subset No.	Tukey HSD test; variable Hexan-1-ol (volatile compounds stat) Approximate probabilities for post hoc tests Error: Between-group MS = 3,7749, df = 28,000																12	Mz	no	26.1074					****
	Strain	SO2	{1}	{2}	{3}	{4}	{5}	{6}	{7}	{8}	{9}	{10}	{11}	{12}	{13}	{14}	6	Hu	no	31.1895					****
1	Mp	yes		0.114471	0.0947348	0.000174757	0.653457	0.000151027	0.999683	0.44791	0.995414	0.29493	0.987726	0.000151027	0.99631	0.00016353
2	Mp	no	0.114471		0.000165993	0.128648	0.000674852	0.000151027	0.502186	0.999898	0.00813102	0.000248344	0.0058236	0.000151027	0.00868025	0.083866
3	Scp	yes	0.0947348	0.000165993		0.000151027	0.99277	0.000151027	0.0126177	0.000315284	0.615964	0.999995	0.700764	0.000151027	0.598973	0.000151027
4	Scp	no	0.000174757	0.128648	0.000151027		0.000151042	0.000151027	0.000469787	0.022369	0.000151611	0.000151028	0.000151395	0.000168738	0.000151666	1
5	Hu	yes	0.653457	0.000674852	0.99277	0.000151042		0.000151027	0.182097	0.00450777	0.998415	0.999995	0.99962	0.000151027	0.997953	0.000151034
6	Hu	no	0.000151027	0.000151027	0.000151027	0.000151027	0.000151027		0.000151027	0.000151027	0.000151027	0.000151027	0.000151027	0.132882	0.000151027	0.000151027
7	Scb	yes	0.999683	0.502186	0.0126177	0.000469787	0.182097	0.000151027		0.927188	0.745007	0.0521353	0.662986	0.000151027	0.760266	0.000329632
8	Scb	no	0.44791	0.999898	0.000315284	0.022369	0.00450777	0.000151027	0.927188		0.0532166	0.00102813	0.039226	0.000151027	0.0564537	0.0135694
9	Pk	yes	0.995414	0.00813102	0.615964	0.000151611	0.998415	0.000151027	0.745007	0.0532166		0.924422	1	0.000151027	1	0.000151313
10	Pk	no	0.29493	0.000248344	0.999995	0.000151028	0.999995	0.000151027	0.0521353	0.00102813	0.924422		0.958446	0.000151027	0.916074	0.000151028
11	Mz	yes	0.987726	0.0058236	0.700764	0.000151395	0.99962	0.000151027	0.662986	0.039226	1	0.958446		0.000151027	1	0.000151206
12	Mz	no	0.000151027	0.000151027	0.000151027	0.000168738	0.000151027	0.132882	0.000151027	0.000151027	0.000151027	0.000151027	0.000151027		0.000151027	0.000184426
13	Sc	yes	0.99631	0.00868025	0.598973	0.000151666	0.997953	0.000151027	0.760266	0.0564537	1	0.916074	1	0.000151027		0.000151341
14	Sc	no	0.00016353	0.083866	0.000151027	1	0.000151034	0.000151027	0.000329632	0.0135694	0.000151313	0.000151028	0.000151206	0.000184426	0.000151341

[truncated: 22 more sheets: Ethyl octanoate, Acetic acid, 2-Ethylhexan-1-ol, Butane-2,3-diol, 2-(2-Ethoxyethoxy)- ethanol, Dihydrofuran-2(3H)-one, Ethyl decanoate, Diethyl butanedioate, Ethyl 9-decenoate, 3-(Methylsulfanyl)propan-1-ol, 2-Phenylethyl acetate, Hexanoic acid, Ethyl dodecanoate, 2-Phenylethanol, Dodecan-1-ol, Phenol, Octanoic Acid, Methyl hexadecanoate, Decanoic acid, Ethyl hexadec-9-enoate …]
