# Supplementary material for: Oenological Characteristics of Selected Saccharomyces and Non-Saccharomyces Isolates Obtained from Polish Grape Wines of Spontaneous Fermentation and Their Potential as Wine Starter Cultures
Source: Molecules. 2026 Apr 13;31(8):1274. doi: 10.3390/molecules31081274 (PMC13118755; doi:10.3390/molecules31081274)
Supplement: Supplementary file 1 [file molecules-31-01274-s001.zip › Supplementary_S1.xlsx]

## Sheet: H_uva_24
Cell No.	Tukey HSD test; variable relative growth (tolerance to ETOH) Homogenous Groups, alpha = ,01000 (Non-Exhaustive Search) Error: Between MS = 1,1573, df = 28,000												Effect	Univariate Tests of Significance, Effect Sizes, and Powers for relative growth (tolerance to ETOH) Sigma-restricted parameterization Effective hypothesis decomposition
	ethanol conc. [%w/v]	time	relative growth	1	2	3	4	5	6					SS	Degr. of	MS	F	p	Partial eta-squared	Non-centrality	Observed power (alpha=0,01)
14	12	48h	0.309051	****									Intercept	31738.4	1	31738.4	27423.8	0	0.99898	27423.8	1
10	8	48h	0.794702	****									ethanol conc. [%w/v]	48963.5	6	8160.58	7051.23	0	0.999339	42307.4	1
13	12	24h	2.64706	****	****								time	1972.43	1	1972.43	1704.3	0	0.983837	1704.3	1
12	10	48h	2.86976	****	****								ethanol conc. [%w/v]*time	5768.93	6	961.488	830.783	0	0.994414	4984.7	1
11	10	24h	3.4492	****	****								Error	32.4052	28	1.15733
9	8	24h	3.63636	****	****
7	6	24h	5.02674		****
8	6	48h	5.29801		****
5	4	24h	6.14973		****
3	2	24h	23.5472			****
6	4	48h	55.6291				****
4	2	48h	75.4967					****
1	0	24h	100						****
2	0	48h	100						****

## Sheet: M_pul_21
Cell No.	Tukey HSD test; variable relative growth (tolerance to ETOH) Homogenous Groups, alpha = ,01000 Error: Between MS = 4,0366, df = 24,000										Effect	Univariate Tests of Significance, Effect Sizes, and Powers for relative growth (tolerance to ETOH) Sigma-restricted parameterization Effective hypothesis decomposition
	ethanol conc. [%w/v]	time	relative growth	1	2	3	4	5				SS	Degr. of	MS	F	p	Partial eta-squared	Non-centrality	Observed power (alpha=0,01)
10	8	48h	1.62187	****							Intercept	38275.3	1	38275.3	9482.17	0	0.997475	9482.17	1
8	6	48h	1.65276	****							ethanol conc. [%w/v]	44030.9	5	8806.18	2181.61	0	0.997805	10908	1
12	10	48h	2.54866	****							time	279.434	1	279.434	69.2259	1.56466e-08	0.742561	69.2259	1
11	10	24h	4.98699	****	****						ethanol conc. [%w/v]*time	2318.4	5	463.68	114.87	5.55112e-16	0.95989	574.35	1
7	6	24h	7.41544	****	****						Error	96.8774	24	4.03656
9	8	24h	8.23938	****	****
5	4	24h	9.88725		****
3	2	24h	48.3955			****
6	4	48h	49.5829			****
4	2	48h	56.9509					****
1	0	24h	100				****
2	0	48h	100				****

## Sheet: M_ziz_13
Cell No.	Tukey HSD test; variable relative growth (tolerance to ETOH) Homogenous Groups, alpha = ,01000 Error: Between MS = 3,7463, df = 24,000											Effect	Univariate Tests of Significance, Effect Sizes, and Powers for relative growth (tolerance to ETOH) Sigma-restricted parameterization Effective hypothesis decomposition
	ethanol conc. [%w/v]	time	relative growth	1	2	3	4	5	6				SS	Degr. of	MS	F	p	Partial eta-squared	Non-centrality	Observed power (alpha=0,01)
12	10	48h	0.877483	****								Intercept	39631.8	1	39631.8	10578.9	0	0.997736	10578.9	1
11	10	24h	1.98113	****								ethanol conc. [%w/v]	41221.8	5	8244.37	2200.66	0	0.997824	11003.3	1
9	8	24h	3.14465	****	****							time	1435.87	1	1435.87	383.275	3.33067e-16	0.941072	383.275	1
10	8	48h	6.78808	****	****							ethanol conc. [%w/v]*time	1691.42	5	338.285	90.2982	9.21485e-15	0.949526	451.491	1
7	6	24h	9.68553		****		****					Error	89.9115	24	3.74631
5	4	24h	14.9266				****
8	6	48h	28.1457			****
3	2	24h	31.4465			****
6	4	48h	31.6225			****
4	2	48h	69.5364						****
1	0	24h	100					****
2	0	48h	100					****

## Sheet: P_klu_32
Cell No.	Tukey HSD test; variable relative growth (tolerance to ETOH) Homogenous Groups, alpha = ,01000 (Non-Exhaustive Search) Error: Between MS = 3,5714, df = 28,000												Effect	Univariate Tests of Significance, Effect Sizes, and Powers for relative growth (tolerance to ETOH) Sigma-restricted parameterization Effective hypothesis decomposition
	ethanol conc. [%w/v]	time	relative growth	1	2	3	4	5	6	7				SS	Degr. of	MS	F	p	Partial eta-squared	Non-centrality	Observed power (alpha=0,01)
11	10	24h	3.26601	****									Intercept	75941.5	1	75941.5	21263.7	0	0.998685	21263.7	1
14	12	48h	3.78549	****									ethanol conc. [%w/v]	63804.6	6	10634.1	2977.56	0	0.998435	17865.3	1
12	10	48h	3.94322	****									time	510.563	1	510.563	142.958	1.62292e-12	0.836217	142.958	1
10	8	48h	4.07992	****									ethanol conc. [%w/v]*time	1629.95	6	271.658	76.0644	4.44089e-16	0.942195	456.386	1
13	12	24h	4.72712	****									Error	99.9997	28	3.57142
9	8	24h	9.13193	****	****
7	6	24h	11.5743		****
8	6	48h	45.1104			****
5	4	24h	54.8918				****
6	4	48h	70.8202					****
3	2	24h	89.6576						****
4	2	48h	94.3218						****	****
2	0	48h	100							****
1	0	24h	100							****

## Sheet: S_cer_10
Cell No.	Tukey HSD test; variable relative growth (tolerance to ETOH) Homogenous Groups, alpha = ,01000 Error: Between MS = 3,9168, df = 24,000											Effect	Univariate Tests of Significance, Effect Sizes, and Powers for relative growth (tolerance to ETOH) Sigma-restricted parameterization Effective hypothesis decomposition
	ethanol conc. [%w/v]	time	relative growth	1	2	3	4	5	6	7			SS	Degr. of	MS	F	p	Partial eta-squared	Non-centrality	Observed power (alpha=0,01)
11	16	24h	5.58933		****							Intercept	110185	1	110185	28131.4	0	0.999148	28131.4	1
9	14	24h	10.08		****							ethanol conc. [%w/v]	33122.3	5	6624.46	1691.3	0	0.99717	8456.48	1
12	16	48h	25.12			****						time	2873.53	1	2873.53	733.643	0	0.968323	733.643	1
7	12	24h	29.12			****						ethanol conc. [%w/v]*time	1051.11	5	210.222	53.672	3.01781e-12	0.917909	268.36	1
10	14	48h	41.76					****				Error	94.0032	24	3.9168
5	10	24h	57.44				****
8	12	48h	57.92				****
6	10	48h	67.04						****
3	8	24h	76.1067							****
4	8	48h	93.7067	****
1	0	24h	100	****
2	0	48h	100	****

## Sheet: S_par_25
Cell No.	Tukey HSD test; variable relative growth (tolerance to ETOH) Homogenous Groups, alpha = ,01000 Error: Between MS = 2,7050, df = 24,000											Effect	Univariate Tests of Significance, Effect Sizes, and Powers for relative growth (tolerance to ETOH) Sigma-restricted parameterization Effective hypothesis decomposition
	ethanol conc. [%w/v]	time	relative growth	1	2	3	4	5	6	7			SS	Degr. of	MS	F	p	Partial eta-squared	Non-centrality	Observed power (alpha=0,01)
11	16	24h	17.9365					****				Intercept	140418	1	140418	51910.9	0	0.999538	51910.9	1
12	16	48h	29.8941		****							ethanol conc. [%w/v]	26109.6	5	5221.92	1930.49	0	0.99752	9652.43	1
9	14	24h	32.2856		****							time	689.952	1	689.952	255.067	2.75335e-14	0.913999	255.067	1
10	14	48h	45.9515			****						ethanol conc. [%w/v]*time	295.756	5	59.1511	21.8675	3.19356e-08	0.820006	109.337	1
7	12	24h	49.0263			****						Error	64.9195	24	2.70498
8	12	48h	55.0051						****
5	10	24h	67.6461				****
6	10	48h	72.0875				****
3	8	24h	81.5625							****
4	8	48h	98.0526	****
1	0	24h	100	****
2	0	48h	100	****

## Sheet: S_boul_26
Cell No.	Tukey HSD test; variable relative growth (tolerance to ETOH) Homogenous Groups, alpha = ,01000 Error: Between MS = 3,5628, df = 24,000											Effect	Univariate Tests of Significance, Effect Sizes, and Powers for relative growth (tolerance to ETOH) Sigma-restricted parameterization Effective hypothesis decomposition
	ethanol conc. [%w/v]	time	relative growth	1	2	3	4	5	6	7			SS	Degr. of	MS	F	p	Partial eta-squared	Non-centrality	Observed power (alpha=0,01)
11	16	24h	9.38567						****			Intercept	113521	1	113521	31862.4	0	0.999247	31862.4	1
12	16	48h	19.6246	****								ethanol conc. [%w/v]	29642	5	5928.41	1663.95	0	0.997124	8319.77	1
9	14	24h	25.5973	****								time	1091.48	1	1091.48	306.35	3.55271e-15	0.92735	306.35	1
10	14	48h	39.5904		****							ethanol conc. [%w/v]*time	546.425	5	109.285	30.6735	1.11852e-09	0.864688	153.367	1
7	12	24h	42.4573		****							Error	85.5083	24	3.56284
8	12	48h	49.1468			****
5	10	24h	51.5358			****
3	8	24h	74.9147				****
6	10	48h	77.1331				****
4	8	48h	84.471							****
1	0	24h	100					****
2	0	48h	100					****
